# Supplementary material for: PGE2 inhibits TIL expansion by disrupting IL-2 signalling and mitochondrial function
Source: Nature. 2024 Apr 24;629(8011):426–34. doi: 10.1038/s41586-024-07352-w (PMC11078736; doi:10.1038/s41586-024-07352-w)
Supplement: Supplementary file 5 — PGE2 signature. Top 63 significant (FDR-corrected) upregulated genes in CD8+ PBLs upon PGE2 treatment. [file 41586_2024_7352_MOESM5_ESM.xlsx]

## Sheet: PGE2 signature (Upregulate)d
ensembl	logFC	P.Value	adj.P.Val	AveExpr	Gene		Two-sided paired t test with adjusted p-values calculed using Benjamini Hochberg correction
ENSG00000138185.20_6	1.70453	7.53015e-08	0.000606139	5.94905	ENTPD1
ENSG00000168209.5_4	1.29978	5.81828e-08	0.000606139	6.67855	DDIT4
ENSG00000115523.16_4	1.60745	3.26397e-07	0.00175155	6.57082	GNLY
ENSG00000176845.13_5	2.8869	4.58893e-07	0.00184693	0.590357	METRNL
ENSG00000116016.14_5	1.30229	1.50578e-06	0.00213095	3.81352	EPAS1
ENSG00000164674.15_3	1.18476	1.88724e-06	0.00213095	6.20418	SYTL3
ENSG00000134508.12_3	3.53928	2.30631e-06	0.00232058	1.79361	CABLES1
ENSG00000171132.14_5	1.45098	2.46422e-06	0.00233361	3.84496	PRKCE
ENSG00000060566.14_3	3.68056	3.38085e-06	0.00259183	0.473179	CREB3L3
ENSG00000145506.14_3	1.76923	3.32131e-06	0.00259183	1.74807	NKD2
ENSG00000185634.12_3	2.34549	5.32111e-06	0.00263289	0.515473	SHC4
ENSG00000185340.15_2	1.92753	4.78794e-06	0.00263289	1.09503	GAS2L1
ENSG00000217801.10_6	1.05872	4.72077e-06	0.00263289	4.46251	AL390719.1
ENSG00000186642.16_5	2.42237	6.24045e-06	0.00266367	0.0420897	PDE2A
ENSG00000025039.15_3	1.10036	6.60974e-06	0.00266367	2.94044	RRAGD
ENSG00000188157.15_5	1.21311	7.94542e-06	0.00297473	2.51191	AGRN
ENSG00000095794.19_7	1.01098	8.92239e-06	0.00320589	5.54231	CREM
ENSG00000183508.5_4	1.04888	9.73632e-06	0.0034075	6.3274	TENT5C
ENSG00000070159.14_3	2.25543	1.04729e-05	0.00358729	2.89695	PTPN3
ENSG00000116667.14_5	1.27361	1.50052e-05	0.00446904	3.52292	C1orf21
ENSG00000184588.18_6	1.03653	1.73045e-05	0.00464308	5.82239	PDE4B
ENSG00000146555.19_4	2.47922	2.20231e-05	0.00529179	-0.875155	SDK1
ENSG00000213071.11_4	1.36618	2.18372e-05	0.00529179	1.82964	LPAL2
ENSG00000163694.15_4	1.2703	2.35515e-05	0.00557581	1.7843	RBM47
ENSG00000136250.12_6	1.04702	2.54221e-05	0.00576437	4.81545	AOAH
ENSG00000147459.18_4	1.57895	2.86473e-05	0.00631771	3.70766	DOCK5
ENSG00000236481.1_5	2.62719	3.01753e-05	0.00639201	-0.822147	LINC02195
ENSG00000163599.17_6	1.03558	3.15659e-05	0.00643264	4.80336	CTLA4
ENSG00000100453.13_4	1.06565	3.90632e-05	0.00731254	8.89606	GZMB
ENSG00000057704.13_5	2.09081	5.35007e-05	0.00916284	-0.766482	TMCC3
ENSG00000137474.22_5	2.63222	5.92553e-05	0.00983539	-0.807938	MYO7A
ENSG00000062038.14_4	2.42279	7.91035e-05	0.0116834	-1.53397	CDH3
ENSG00000249346.7_6	2.02906	8.06502e-05	0.0118035	-0.664507	LINC01016
ENSG00000115414.19_6	1.13891	8.74606e-05	0.0124604	1.40925	FN1
ENSG00000142920.17_3	1.13381	0.000105746	0.0140931	2.4048	AZIN2
ENSG00000004399.12_5	2.349	0.000115418	0.0148539	0.357189	PLXND1
ENSG00000124766.7_4	1.29677	0.00013215	0.0154607	2.269	SOX4
ENSG00000113070.8_3	1.41796	0.000148576	0.0156401	3.56955	HBEGF
ENSG00000065361.15_4	1.20068	0.000147721	0.0156401	0.962646	ERBB3
ENSG00000180875.5_4	1.84939	0.0001651	0.0169296	0.342079	GREM2
ENSG00000039068.19_6	1.7893	0.000171869	0.0172727	-0.502346	CDH1
ENSG00000130304.17_5	1.19933	0.000187983	0.0181218	0.906578	SLC27A1
ENSG00000204381.11_6	2.21717	0.000222803	0.0206144	1.35583	LAYN
ENSG00000142494.13_4	2.29733	0.000253138	0.0227669	-2.14223	SLC47A1
ENSG00000196814.15_3	1.26612	0.000295491	0.0246482	4.63244	MVB12B
ENSG00000102755.12_3	1.4443	0.00034618	0.0275899	2.75756	FLT1
ENSG00000177508.12_3	2.47608	0.000354318	0.0277589	-1.21143	IRX3
ENSG00000102174.9_4	1.75614	0.000361797	0.0281381	0.41503	PHEX
ENSG00000138411.13_5	1.19263	0.000384825	0.0293656	0.975896	HECW2
ENSG00000198932.13_5	1.04393	0.000407124	0.0304921	0.940925	GPRASP1
ENSG00000262655.4_4	1.67478	0.000427927	0.0307135	-0.0771869	SPON1
ENSG00000152377.14_3	1.48462	0.00043116	0.0307135	-0.585215	SPOCK1
ENSG00000007402.11_3	1.20847	0.000414849	0.0307135	1.14689	CACNA2D2
ENSG00000174944.9_4	1.14737	0.000425064	0.0307135	1.68493	P2RY14
ENSG00000237513.2_7	1.39145	0.000502048	0.0343935	1.39621	AC007384.1
ENSG00000171408.14_6	2.06631	0.000566388	0.0367673	1.39683	PDE7B
ENSG00000161381.14_4	1.37607	0.000670783	0.0402094	1.72728	PLXDC1
ENSG00000162692.12_4	1.37128	0.000890018	0.0456766	-0.147742	VCAM1
ENSG00000095203.14_2	1.66425	0.000929333	0.0470174	-0.849436	EPB41L4B
ENSG00000145358.6_5	1.23974	0.000997238	0.048357	0.896392	DDIT4L
ENSG00000137936.18_6	1.03134	0.00105013	0.0487559	1.04483	BCAR3
ENSG00000116819.8_4	1.01564	0.00104236	0.0487559	0.643427	TFAP2E
ENSG00000166016.6_4	1.07525	0.00106742	0.0489584	1.87749	ABTB2
