# Supplementary material for: PGE2 inhibits TIL expansion by disrupting IL-2 signalling and mitochondrial function
Source: Nature. 2024 Apr 24;629(8011):426–34. doi: 10.1038/s41586-024-07352-w (PMC11078736; doi:10.1038/s41586-024-07352-w)
Supplement: Supplementary file 6 — Bulk RNA-seq unstimulated and RA CD8+ T cells. Fold change gene expression in unstimulated and RA CD8+ T cells upon PGE2 treatment. [file 41586_2024_7352_MOESM6_ESM.xlsx]

## Sheet: raT-cells (PGE2)
ensembl	logFC	P.Value	adj.P.Val	AveExpr	symbol			Two-sided paired t test with adjusted p-values calculed using Benjamini Hochberg correction
ENSG00000060566.14_3	3.68056	3.38085e-06	0.00259183	0.473179	CREB3L3
ENSG00000134508.12_3	3.53928	2.30631e-06	0.00232058	1.79361	CABLES1
ENSG00000176845.13_5	2.8869	4.58893e-07	0.00184693	0.590357	METRNL
ENSG00000137474.22_5	2.63222	5.92553e-05	0.00983539	-0.807938	MYO7A
ENSG00000236481.1_5	2.62719	3.01753e-05	0.00639201	-0.822147	LINC02195
ENSG00000146555.19_4	2.47922	2.20231e-05	0.00529179	-0.875155	SDK1
ENSG00000177508.12_3	2.47608	0.000354318	0.0277589	-1.21143	IRX3
ENSG00000062038.14_4	2.42279	7.91035e-05	0.0116834	-1.53397	CDH3
ENSG00000186642.16_5	2.42237	6.24045e-06	0.00266367	0.0420897	PDE2A
ENSG00000004399.12_5	2.349	0.000115418	0.0148539	0.357189	PLXND1
ENSG00000185634.12_3	2.34549	5.32111e-06	0.00263289	0.515473	SHC4
ENSG00000142494.13_4	2.29733	0.000253138	0.0227669	-2.14223	SLC47A1
ENSG00000070159.14_3	2.25543	1.04729e-05	0.00358729	2.89695	PTPN3
ENSG00000204381.11_6	2.21717	0.000222803	0.0206144	1.35583	LAYN
ENSG00000057704.13_5	2.09081	5.35007e-05	0.00916284	-0.766482	TMCC3
ENSG00000171408.14_6	2.06631	0.000566388	0.0367673	1.39683	PDE7B
ENSG00000249346.7_6	2.02906	8.06502e-05	0.0118035	-0.664507	LINC01016
ENSG00000273445.1_6	1.95159	0.0172945	0.189617	-0.220922	AC133644.2
ENSG00000185340.15_2	1.92753	4.78794e-06	0.00263289	1.09503	GAS2L1
ENSG00000180875.5_4	1.84939	0.0001651	0.0169296	0.342079	GREM2
ENSG00000039068.19_6	1.7893	0.000171869	0.0172727	-0.502346	CDH1
ENSG00000167600.14_3	1.78586	0.00285001	0.080214	-1.49229	CYP2S1
ENSG00000145506.14_3	1.76923	3.32131e-06	0.00259183	1.74807	NKD2
ENSG00000102174.9_4	1.75614	0.000361797	0.0281381	0.41503	PHEX
ENSG00000168874.13_3	1.7526	0.00146235	0.0593007	-2.09694	ATOH8
ENSG00000088881.20_4	1.73585	0.0116804	0.160681	-2.10413	EBF4
ENSG00000138185.20_6	1.70453	7.53015e-08	0.000606139	5.94905	ENTPD1
ENSG00000244482.5	1.67865	0.00186816	0.0680443	-1.62038	LILRA6
ENSG00000262655.4_4	1.67478	0.000427927	0.0307135	-0.0771869	SPON1
ENSG00000095203.14_2	1.66425	0.000929333	0.0470174	-0.849436	EPB41L4B
ENSG00000073150.14_5	1.65645	0.00150627	0.0600235	-1.48212	PANX2
ENSG00000115523.16_4	1.60745	3.26397e-07	0.00175155	6.57082	GNLY
ENSG00000285823.1_3	1.596	0.00272386	0.0785183	-1.89136	LINC02793
ENSG00000147459.18_4	1.57895	2.86473e-05	0.00631771	3.70766	DOCK5
ENSG00000152377.14_3	1.48462	0.00043116	0.0307135	-0.585215	SPOCK1
ENSG00000171132.14_5	1.45098	2.46422e-06	0.00233361	3.84496	PRKCE
ENSG00000102755.12_3	1.4443	0.00034618	0.0275899	2.75756	FLT1
ENSG00000183230.17_4	1.42718	0.0027534	0.0788736	-1.11138	CTNNA3
ENSG00000123689.6_3	1.41894	0.0074307	0.128631	-1.70547	G0S2
ENSG00000113070.8_3	1.41796	0.000148576	0.0156401	3.56955	HBEGF
ENSG00000237513.2_7	1.39145	0.000502048	0.0343935	1.39621	AC007384.1
ENSG00000120549.18_6	1.38213	0.00208153	0.0701237	-0.580532	KIAA1217
ENSG00000161381.14_4	1.37607	0.000670783	0.0402094	1.72728	PLXDC1
ENSG00000162692.12_4	1.37128	0.000890018	0.0456766	-0.147742	VCAM1
ENSG00000213071.11_4	1.36618	2.18372e-05	0.00529179	1.82964	LPAL2
ENSG00000198574.6_3	1.36566	0.00626152	0.117754	-1.56334	SH2D1B
ENSG00000116016.14_5	1.30229	1.50578e-06	0.00213095	3.81352	EPAS1
ENSG00000168209.5_4	1.29978	5.81828e-08	0.000606139	6.67855	DDIT4
ENSG00000124766.7_4	1.29677	0.00013215	0.0154607	2.269	SOX4
ENSG00000232060.3_4	1.2927	0.0336468	0.262695	-1.41928	SLC4A1APP1
ENSG00000103034.14_6	1.28183	0.0123281	0.163033	-0.723758	NDRG4
ENSG00000072195.15_2	1.27984	0.0214317	0.209744	-1.96597	SPEG
ENSG00000182253.15_3	1.27774	0.0116975	0.160681	1.50685	SYNM
ENSG00000119986.7_3	1.27664	0.0150615	0.180836	-1.11894	AVPI1
ENSG00000116667.14_5	1.27361	1.50052e-05	0.00446904	3.52292	C1orf21
ENSG00000163694.15_4	1.2703	2.35515e-05	0.00557581	1.7843	RBM47
ENSG00000196814.15_3	1.26612	0.000295491	0.0246482	4.63244	MVB12B
ENSG00000145358.6_5	1.23974	0.000997238	0.048357	0.896392	DDIT4L
ENSG00000159784.17_3	1.23548	0.00182695	0.067021	0.836586	FAM131B
ENSG00000105974.12_5	1.21952	0.0156538	0.183505	-1.28404	CAV1
ENSG00000159263.16_4	1.21725	0.0287152	0.241048	-2.10296	SIM2
ENSG00000278969.1_5	1.21388	0.0151216	0.180877	-1.61304	AC026310.3
ENSG00000188157.15_5	1.21311	7.94542e-06	0.00297473	2.51191	AGRN
ENSG00000007402.11_3	1.20847	0.000414849	0.0307135	1.14689	CACNA2D2
ENSG00000065361.15_4	1.20068	0.000147721	0.0156401	0.962646	ERBB3
ENSG00000130304.17_5	1.19933	0.000187983	0.0181218	0.906578	SLC27A1
ENSG00000138411.13_5	1.19263	0.000384825	0.0293656	0.975896	HECW2
ENSG00000277301.1_6	1.18971	0.00148224	0.0595138	0.106432	AL034550.2
ENSG00000163430.12_5	1.18611	0.00837296	0.136623	-1.57318	FSTL1
ENSG00000164674.15_3	1.18476	1.88724e-06	0.00213095	6.20418	SYTL3
ENSG00000183018.9_5	1.17164	0.00214723	0.0702607	-0.0703964	SPNS2
ENSG00000165072.10_4	1.16432	0.0135813	0.171352	-1.39257	MAMDC2
ENSG00000072422.17_3	1.15585	0.00991077	0.147735	-1.68416	RHOBTB1
ENSG00000075643.6_4	1.15411	0.00735245	0.128103	-1.62996	MOCOS
ENSG00000272509.1_6	1.15238	0.0134397	0.170099	-2.02778	AC087752.4
ENSG00000230409.3_4	1.15232	0.0667654	0.351145	4.48257	TCEA1P2
ENSG00000174944.9_4	1.14737	0.000425064	0.0307135	1.68493	P2RY14
ENSG00000115414.19_6	1.13891	8.74606e-05	0.0124604	1.40925	FN1
ENSG00000198892.6_2	1.13389	0.0118729	0.161097	-1.84398	SHISA4
ENSG00000142920.17_3	1.13381	0.000105746	0.0140931	2.4048	AZIN2
ENSG00000091129.20_8	1.1313	0.0155837	0.183346	-1.7205	NRCAM
ENSG00000106772.18_4	1.12821	0.0063196	0.117754	-0.585545	PRUNE2
ENSG00000270659.1_7	1.11926	0.0129972	0.166992	-1.08174	AC079610.1
ENSG00000166920.12_3	1.11807	0.00804714	0.1335	-1.57199	C15orf48
ENSG00000132613.15_4	1.11679	0.0038074	0.0925811	0.0708961	MTSS2
ENSG00000167779.9_4	1.11674	0.00531966	0.110362	-0.185439	IGFBP6
ENSG00000025039.15_3	1.10036	6.60974e-06	0.00266367	2.94044	RRAGD
ENSG00000172594.13_3	1.09608	0.00814954	0.134426	-0.200805	SMPDL3A
ENSG00000165868.14_4	1.09224	0.0119447	0.161097	-1.85978	HSPA12A
ENSG00000234807.7_5	1.08907	0.00960147	0.146033	-1.43469	LINC01135
ENSG00000230850.3	1.07746	0.0404613	0.284655	-1.06084	RP11-782C8.1
ENSG00000166016.6_4	1.07525	0.00106742	0.0489584	1.87749	ABTB2
ENSG00000090104.12_3	1.07221	0.0122565	0.162535	3.35143	RGS1
ENSG00000170689.10_4	1.06842	0.00256528	0.0760561	0.223054	HOXB9
ENSG00000234350.5_8	1.06591	0.0215716	0.209904	-1.9725	AC007405.1
ENSG00000100453.13_4	1.06565	3.90632e-05	0.00731254	8.89606	GZMB
ENSG00000122824.11_4	1.06194	0.00212941	0.0701237	-0.128279	NUDT10
ENSG00000260271.3_6	1.06125	0.0120703	0.161664	-0.947092	AL132996.1
ENSG00000088882.8_3	1.0602	0.026628	0.232728	-0.299419	CPXM1
ENSG00000217801.10_6	1.05872	4.72077e-06	0.00263289	4.46251	AL390719.1
ENSG00000188649.14_4	1.05763	0.0205726	0.205973	-1.28195	CC2D2B
ENSG00000131183.11_5	1.05625	0.0372064	0.275269	-1.72255	SLC34A1
ENSG00000186049.8_4	1.05121	0.0270889	0.235234	-1.82036	KRT73
ENSG00000183508.5_4	1.04888	9.73632e-06	0.0034075	6.3274	TENT5C
ENSG00000197057.9_4	1.04727	0.0106519	0.15259	-1.70649	DTHD1
ENSG00000136250.12_6	1.04702	2.54221e-05	0.00576437	4.81545	AOAH
ENSG00000198932.13_5	1.04393	0.000407124	0.0304921	0.940925	GPRASP1
ENSG00000184588.18_6	1.03653	1.73045e-05	0.00464308	5.82239	PDE4B
ENSG00000163599.17_6	1.03558	3.15659e-05	0.00643264	4.80336	CTLA4
ENSG00000143816.8_3	1.03363	0.0137334	0.172325	-1.0672	WNT9A
ENSG00000137936.18_6	1.03134	0.00105013	0.0487559	1.04483	BCAR3
ENSG00000108924.14_4	1.02945	0.00194752	0.0687242	0.832026	HLF
ENSG00000166866.13_4	1.02909	0.00129915	0.0551849	0.380334	MYO1A
ENSG00000164303.11_5	1.02855	0.0046239	0.102394	0.177275	ENPP6
ENSG00000167850.4_3	1.02626	0.00317193	0.0852503	0.993175	CD300C
ENSG00000166793.12_4	1.02623	0.0203146	0.205044	-1.4558	YPEL4
ENSG00000282886.1_6	1.02151	0.125742	0.462598	-2.06404	PTMAP12
ENSG00000115363.14_4	1.02117	0.00462128	0.102394	-0.52996	EVA1A
ENSG00000142694.6_2	1.02099	0.00939096	0.144536	-1.13811	EVA1B
ENSG00000116819.8_4	1.01564	0.00104236	0.0487559	0.643427	TFAP2E
ENSG00000095794.19_7	1.01098	8.92239e-06	0.00320589	5.54231	CREM
ENSG00000275410.5_4	1.0109	0.0062128	0.117399	-0.889416	HNF1B
ENSG00000265451.1_6	1.01081	0.0156002	0.183346	-1.77507	AC012447.1
ENSG00000205795.4_2	1.00835	0.00916842	0.143053	-0.762439	CYS1
ENSG00000227945.1_6	0.999511	0.0189725	0.199242	-1.4569	AL590006.1
ENSG00000174807.4_3	0.998618	0.0132054	0.168581	2.30621	CD248
ENSG00000152804.11_3	0.99827	0.00799334	0.133386	-1.10433	HHEX
ENSG00000187627.15_4	0.997599	0.00364391	0.0901338	0.221613	RGPD1
ENSG00000113269.14_5	0.997101	0.000142238	0.0155774	1.72922	RNF130
ENSG00000124191.18_5	0.995318	0.000148235	0.0156401	1.83511	TOX2
ENSG00000269952.1_8	0.992605	0.00379367	0.0925367	-0.352263	AL117336.1
ENSG00000198400.11_3	0.99178	0.00917016	0.143053	1.26887	NTRK1
ENSG00000164070.12_4	0.991555	0.00501996	0.1069	-0.385362	HSPA4L
ENSG00000110841.14_8	0.99145	1.37708e-05	0.00434699	4.13145	PPFIBP1
ENSG00000237879.1_5	0.991043	0.0154723	0.182869	-1.23106	LINC00398
ENSG00000154639.19_3	0.990926	0.00520636	0.10914	-0.480132	CXADR
ENSG00000157680.15_7	0.990098	0.000789631	0.0434418	0.897397	DGKI
ENSG00000177692.11_2	0.989327	0.01305	0.16752	-1.1431	DNAJC28
ENSG00000020577.13_3	0.988523	0.0118167	0.161097	0.340281	SAMD4A
ENSG00000065989.16_5	0.987315	0.000104674	0.0140931	5.80081	PDE4A
ENSG00000144821.10_3	0.98507	0.0183332	0.195461	-0.188314	MYH15
ENSG00000180938.6_3	0.978419	0.0103913	0.151119	-1.23942	ZNF572
ENSG00000139572.4_3	0.978295	0.0338668	0.263392	-1.16132	GPR84
ENSG00000156463.18_4	0.976956	0.00401302	0.0944526	1.9163	SH3RF2
ENSG00000203747.11_5	0.972818	0.109157	0.436157	-0.0514131	FCGR3A
ENSG00000173898.13_4	0.971605	0.0281338	0.239434	-1.1633	SPTBN2
ENSG00000167123.19_6	0.969729	0.00709733	0.125423	0.606432	CERCAM
ENSG00000258947.7_7	0.969643	0.0315758	0.254389	-1.89205	TUBB3
ENSG00000242732.4_5	0.969044	0.0640934	0.34707	-1.66427	RTL5
ENSG00000237980.2_7	0.965924	0.0185978	0.197107	-1.75569	LINC02773
ENSG00000182985.17_7	0.965508	0.00685539	0.123589	-0.611722	CADM1
ENSG00000241494.1_5	0.963422	0.11048	0.438847	-1.86912	AL355032.1
ENSG00000152270.9_3	0.954073	8.96111e-06	0.00320589	7.89521	PDE3B
ENSG00000237499.7_7	0.953392	0.00013993	0.0155774	2.07197	WAKMAR2
ENSG00000151917.18_4	0.953361	0.0561911	0.328224	-0.659205	BEND6
ENSG00000135299.17_7	0.944304	0.000315633	0.0257938	2.01163	ANKRD6
ENSG00000279803.1_6	0.9438	0.00360765	0.0899452	0.754134	AC009090.5
ENSG00000276966.2_2	0.943032	0.0170445	0.189284	-1.23814	HIST1H4E
ENSG00000272273.1_6	0.939799	0.022808	0.215924	-1.74649	IER3-AS1
ENSG00000183423.12_4	0.937815	0.041949	0.289117	-1.35754	LRIT3
ENSG00000109458.8_6	0.93371	0.054043	0.322814	-0.916196	GAB1
ENSG00000269473.1_6	0.932939	0.0603597	0.337445	-1.5773	AC012313.8
ENSG00000122223.13_5	0.928824	0.00703027	0.124915	4.52743	CD244
ENSG00000144893.12_6	0.926501	0.00322053	0.0859821	2.9287	MED12L
ENSG00000110090.13_3	0.923321	1.84458e-06	0.00213095	7.11376	CPT1A
ENSG00000123094.15_6	0.922698	0.000833691	0.0440052	2.5846	RASSF8
ENSG00000141198.16_7	0.918366	0.0432579	0.291655	-1.94675	TOM1L1
ENSG00000198816.7_4	0.912488	0.0109553	0.154883	-0.95626	ZNF358
ENSG00000275719.1_6	0.910444	0.0386874	0.280049	-1.98237	AC008622.2
ENSG00000253230.9_7	0.909518	0.0033041	0.0866489	3.55173	LINC00599
ENSG00000279227.1_5	0.909034	0.0328849	0.259644	-0.681151	AC009303.4
ENSG00000196782.12_5	0.908601	0.000148638	0.0156401	2.64055	MAML3
ENSG00000142233.11_4	0.908047	0.120474	0.454865	-1.47536	NTN5
ENSG00000144648.16_5	0.907835	0.0102061	0.150191	-0.701986	ACKR2
ENSG00000183395.5_3	0.90744	0.0534851	0.321891	-0.778642	PMCH
ENSG00000158164.7_3	0.899282	0.0491794	0.310486	-2.12593	TMSB15A
ENSG00000128683.14_6	0.897913	0.00406443	0.0951065	2.67638	GAD1
ENSG00000104055.16_5	0.896934	0.00478261	0.104485	0.104995	TGM5
ENSG00000214128.11_4	0.890975	0.0468939	0.302798	-1.44	TMEM213
ENSG00000173762.8_3	0.890279	6.51875e-06	0.00266367	6.08951	CD7
ENSG00000226856.7_4	0.886399	0.0340852	0.263816	-1.52035	THORLNC
ENSG00000162836.12_5	0.884689	1.50684e-05	0.00446904	3.4214	ACP6
ENSG00000165757.9_6	0.881222	0.00230697	0.0722372	0.824503	JCAD
ENSG00000152128.13_3	0.878343	0.0295326	0.244069	-1.6083	TMEM163
ENSG00000171101.13_2	0.877099	0.000991191	0.048357	3.31074	SIGLEC17P
ENSG00000182511.12_4	0.86752	9.64521e-05	0.0132716	4.27968	FES
ENSG00000071909.18_4	0.867065	0.00553649	0.111486	1.61543	MYO3B
ENSG00000178201.4_3	0.866114	0.0363097	0.272317	-1.98749	VN1R1
ENSG00000168676.11_4	0.865831	0.0088931	0.140245	-0.228052	KCTD19
ENSG00000180673.9_4	0.863834	0.216237	0.57659	-0.413988	EXOC5P1
ENSG00000012124.17_4	0.861921	0.0121043	0.161812	-0.300783	CD22
ENSG00000127561.15_3	0.853934	0.00929	0.144084	0.308335	SYNGR3
ENSG00000135077.9_4	0.852954	1.52794e-06	0.00213095	6.51561	HAVCR2
ENSG00000163053.11_6	0.852816	0.00499018	0.106689	0.69325	SLC16A14
ENSG00000273026.1_6	0.851337	0.0518025	0.318066	-1.84436	AL358472.3
ENSG00000184792.16_6	0.850862	9.15641e-05	0.0127325	3.36226	OSBP2
ENSG00000170921.15_4	0.850051	0.000117837	0.0148539	4.44245	TANC2
ENSG00000151715.8_3	0.847528	0.194941	0.552896	-1.04455	TMEM45B
ENSG00000182534.13_4	0.847344	0.000996182	0.048357	4.17911	MXRA7
ENSG00000164684.13_4	0.844991	0.0033009	0.0866489	0.884117	ZNF704
ENSG00000214401.4_6	0.844556	0.0377808	0.277099	-1.63162	KANSL1-AS1
ENSG00000158321.18_7	0.844536	0.0014925	0.0596222	2.21149	AUTS2
ENSG00000266714.9_7	0.844268	0.0020858	0.0701237	2.48145	MYO15B
ENSG00000260855.1_6	0.844075	0.0262965	0.231069	-1.46966	AL591848.4
ENSG00000116962.15_3	0.843332	0.118223	0.451685	-2.18848	NID1
ENSG00000197465.14_3	0.843189	0.00998786	0.148609	0.198493	GYPE
ENSG00000089692.9_4	0.84053	0.000259104	0.0228458	5.82652	LAG3
ENSG00000250144.1_5	0.839837	0.021529	0.209805	-0.638213	AC104619.3
ENSG00000156475.18_5	0.838185	0.0108333	0.153419	1.84792	PPP2R2B
ENSG00000249741.2_5	0.836414	0.0163855	0.186728	0.797449	AC093890.1
ENSG00000189045.14_4	0.836393	0.0471241	0.303703	-1.32495	ANKDD1B
ENSG00000100167.20_5	0.836079	0.0133741	0.169577	1.58505	SEPTIN3
ENSG00000158806.14_7	0.835006	0.0238828	0.221026	-1.04451	NPM2
ENSG00000075426.12_4	0.834289	3.51478e-05	0.006657	6.58657	FOSL2
ENSG00000122870.12_4	0.834242	0.0593853	0.335454	-0.102108	BICC1
ENSG00000196421.8_7	0.83423	8.83231e-05	0.0124729	2.79002	C20orf204
ENSG00000278637.1_2	0.83327	0.0916326	0.4043	-1.73816	HIST1H4A
ENSG00000253395.1_6	0.830961	0.0099542	0.148245	-0.425549	AP003469.2
ENSG00000237883.2_7	0.830648	0.0248517	0.225529	-0.973956	DGUOK-AS1
ENSG00000179841.8_3	0.82929	2.5051e-05	0.00576138	3.35883	AKAP5
ENSG00000229021.2_7	0.828979	0.0336711	0.262695	-1.8019	AL450992.1
ENSG00000157514.16_6	0.827645	0.000431104	0.0307135	4.4466	TSC22D3
ENSG00000271992.1_6	0.826929	0.0514053	0.317321	-1.65216	AL354872.2
ENSG00000272256.1_6	0.825571	0.094212	0.408062	-1.51047	AC044849.1
ENSG00000117643.14_3	0.825054	0.00193109	0.0687242	4.77012	MAN1C1
ENSG00000136689.18_3	0.823158	0.018244	0.194897	0.10081	IL1RN
ENSG00000230701.2_2	0.822457	0.069983	0.35938	-1.22319	FBXW4P1
ENSG00000154479.13_5	0.821737	0.024761	0.225213	-0.747967	CCDC173
ENSG00000213399.3_5	0.821486	0.136243	0.476868	-2.01174	AC022210.1
ENSG00000265280.1	0.82129	0.14933	0.495861	-1.78676	AC018804.1
ENSG00000258512.1_3	0.818029	0.0110515	0.155388	-0.359142	LINC00239
ENSG00000236809.2_4	0.817816	0.0680897	0.354981	-1.61543	SNX25P1
ENSG00000196368.5_4	0.815752	0.00744802	0.128792	0.523265	NUDT11
ENSG00000006468.14_5	0.813716	0.0805812	0.382853	-0.789518	ETV1
ENSG00000235109.7_6	0.805726	0.00833956	0.136623	0.0132539	ZSCAN31
ENSG00000113758.13_6	0.804962	0.00351354	0.0889876	5.54769	DBN1
ENSG00000107130.10_3	0.804516	0.00213535	0.0701237	1.47164	NCS1
ENSG00000007237.18_6	0.803373	0.0067255	0.122343	0.792934	GAS7
ENSG00000113448.19_7	0.802897	1.87098e-06	0.00213095	7.33215	PDE4D
ENSG00000286586.1_2	0.802275	0.0557342	0.326278	-1.6502	AC084018.4
ENSG00000139410.15_7	0.802143	0.0312869	0.253017	-0.524156	SDSL
ENSG00000196358.11_3	0.800707	0.00225212	0.0722372	1.94225	NTNG2
ENSG00000148737.17_6	0.800289	0.0537386	0.322331	-1.67986	TCF7L2
ENSG00000145103.15_6	0.800208	0.00614998	0.116935	0.613694	ILDR1
ENSG00000229153.5_7	0.797481	0.0658521	0.350111	-0.865654	EPHA1-AS1
ENSG00000152952.12_5	0.796852	0.0656546	0.350111	-1.25673	PLOD2
ENSG00000149294.16_5	0.796288	0.00650446	0.119812	1.20069	NCAM1
ENSG00000234290.2_6	0.794636	0.0545609	0.323527	-1.87688	AC116366.1
ENSG00000127990.19_7	0.7942	0.11775	0.451547	-2.1201	SGCE
ENSG00000076067.13_4	0.789775	0.00573065	0.112947	2.19222	RBMS2
ENSG00000060558.4_3	0.789476	3.91903e-06	0.00263289	5.06755	GNA15
ENSG00000273443.1_6	0.789117	0.0123329	0.163033	-0.366795	AL645608.8
ENSG00000251584.2_6	0.787287	0.0337351	0.263003	-0.746872	AC096751.2
ENSG00000135541.21_5	0.786603	1.67671e-05	0.00457515	5.01349	AHI1
ENSG00000140287.11_3	0.786459	0.0428656	0.291301	-1.36317	HDC
ENSG00000282980.1_5	0.785266	0.0956035	0.41131	-2.31896	AC055839.1
ENSG00000136237.19_6	0.784252	0.0272722	0.236051	-0.475122	RAPGEF5
ENSG00000183496.6_3	0.782804	0.0203499	0.205102	-0.842921	MEX3B
ENSG00000235663.1_6	0.782648	0.130369	0.468798	-0.567614	SAPCD1-AS1
ENSG00000113249.13_4	0.780974	0.0209103	0.206905	1.31152	HAVCR1
ENSG00000150457.9_3	0.779222	0.00488852	0.105355	3.07471	LATS2
ENSG00000276231.4_2	0.778626	0.000755406	0.0428457	3.32412	PIK3R6
ENSG00000204991.11_6	0.77851	0.038966	0.281013	-1.19322	SPIRE2
ENSG00000146453.13_5	0.77131	0.0553618	0.324925	-1.47074	PNLDC1
ENSG00000077782.20_5	0.770402	1.45917e-06	0.00213095	6.36522	FGFR1
ENSG00000067445.21_8	0.768568	0.00953464	0.145584	1.5369	TRO
ENSG00000258458.8_9	0.768457	0.0652769	0.349927	-1.74863	AL160314.2
ENSG00000251179.1_6	0.768063	0.0927185	0.404958	-1.33426	TMEM92-AS1
ENSG00000035862.12_4	0.766156	0.0178519	0.192626	-0.0552255	TIMP2
ENSG00000115850.10_3	0.765599	0.0233723	0.219016	-1.04479	LCT
ENSG00000188112.9_3	0.763588	0.0636477	0.346614	-1.63065	C6orf132
ENSG00000177303.10_6	0.760596	0.00852073	0.13832	0.0680688	CASKIN2
ENSG00000125787.11_2	0.759776	0.0307979	0.250539	-1.26265	GNRH2
ENSG00000198835.4_3	0.759164	0.0851481	0.391322	-0.648879	GJC2
ENSG00000121039.10_3	0.757445	0.000124836	0.0153415	5.05134	RDH10
ENSG00000286389.1_1	0.756929	0.0905395	0.401843	-1.67972	AL731702.1
ENSG00000188483.8_3	0.756884	0.0538607	0.322375	-1.84545	IER5L
ENSG00000152104.12_4	0.755653	0.000475002	0.0329647	2.37909	PTPN14
ENSG00000238103.4_2	0.754257	0.0718096	0.363363	-1.47995	RPL9P7
ENSG00000143842.15_7	0.752846	0.0131486	0.168266	2.52105	SOX13
ENSG00000103044.11_5	0.752637	0.0221868	0.21414	-0.259583	HAS3
ENSG00000196684.12_5	0.751448	7.64155e-07	0.00213095	6.40577	HSH2D
ENSG00000143375.15_6	0.751385	0.0232332	0.218348	0.864031	CGN
ENSG00000100448.4_3	0.749969	0.0678296	0.354372	-1.58452	CTSG
ENSG00000132965.9_2	0.749761	1.63136e-05	0.00452816	7.57644	ALOX5AP
ENSG00000111796.4_3	0.749744	0.0318306	0.255581	1.41211	KLRB1
ENSG00000116741.8_3	0.746182	0.00105526	0.0487559	2.59122	RGS2
ENSG00000198035.9	0.744953	0.0512086	0.317202	-1.2671	AGAP9
ENSG00000221866.9_2	0.743946	0.000271644	0.0236389	2.86555	PLXNA4
ENSG00000238228.1_2	0.743829	0.05925	0.335062	-0.667427	OR7E7P
ENSG00000088340.16_5	0.743574	0.0311216	0.252279	-1.214	FER1L4
ENSG00000276278.1_6	0.743147	0.0827349	0.386683	-1.31769	AC048382.6
ENSG00000151617.17_6	0.742785	0.0742056	0.368558	-1.29045	EDNRA
ENSG00000210151.2	0.741313	0.0171871	0.189284	0.0454311	MT-TS1
ENSG00000135318.12_4	0.74117	0.00135769	0.0566909	5.38634	NT5E
ENSG00000185633.10_2	0.738748	0.0232917	0.218516	-0.536735	NDUFA4L2
ENSG00000196872.12_5	0.73787	0.0628125	0.344303	-1.21427	KIAA1211L
ENSG00000187862.12_3	0.734867	0.0217518	0.211335	3.73621	TTC24
ENSG00000214189.9_5	0.734344	0.0547624	0.324075	-1.07309	ZNF788P
ENSG00000137441.8_4	0.732873	0.00388743	0.0931306	2.66113	FGFBP2
ENSG00000167414.4_4	0.730912	0.0364099	0.272473	0.136234	GNG8
ENSG00000171533.11_4	0.730656	0.003327	0.0870404	2.57323	MAP6
ENSG00000215246.5_6	0.728971	0.000408151	0.0304921	2.65541	AC116351.1
ENSG00000137825.11_4	0.727971	0.0926859	0.40495	-1.78965	ITPKA
ENSG00000197461.13_5	0.727614	0.0351786	0.26885	-1.27922	PDGFA
ENSG00000165424.7_3	0.727298	0.00162475	0.0631912	1.58291	ZCCHC24
ENSG00000152076.18_5	0.726578	0.0196464	0.201846	-0.519041	CCDC74B
ENSG00000247746.4_3	0.726502	0.00210538	0.0701237	1.42095	USP51
ENSG00000231028.9_4	0.725837	0.0206479	0.206069	-0.664294	LINC00271
ENSG00000087250.8_2	0.724709	0.150822	0.497681	-2.1859	MT3
ENSG00000101384.12_4	0.724577	0.138136	0.47932	-1.31849	JAG1
ENSG00000137501.17_4	0.723722	1.52564e-06	0.00213095	6.07328	SYTL2
ENSG00000159640.16_6	0.723693	0.00246172	0.074776	1.41004	ACE
ENSG00000169228.14_4	0.723321	0.0653382	0.349927	-1.49018	RAB24
ENSG00000197594.13_4	0.722675	0.0151171	0.180877	0.207334	ENPP1
ENSG00000205810.8_3	0.721006	0.120912	0.455338	-2.03236	KLRC3
ENSG00000102996.5_3	0.720639	0.0282174	0.239546	-0.591657	MMP15
ENSG00000204789.4_7	0.719363	0.0409011	0.285545	-1.34298	ZNF204P
ENSG00000278916.1_5	0.718274	0.0223909	0.214456	-0.673025	CEP83-DT
ENSG00000170265.12_3	0.717932	6.71078e-05	0.010489	5.29048	ZNF282
ENSG00000135540.11_7	0.717623	0.0775551	0.376677	-0.63449	NHSL1
ENSG00000272746.1_7	0.716705	0.0393453	0.281555	-1.12773	AP005131.7
ENSG00000213609.3_4	0.715809	0.168434	0.519766	-1.3555	RPL7AP50
ENSG00000279942.1_5	0.715393	0.103744	0.427153	-1.96262	AL353597.3
ENSG00000184005.11_4	0.714476	0.037723	0.276802	-1.1842	ST6GALNAC3
ENSG00000150165.13	0.714206	0.173202	0.525781	-1.7781	ANXA8L1
ENSG00000121005.9_3	0.713666	0.00865258	0.138748	1.62619	CRISPLD1
ENSG00000175841.8_4	0.712833	0.000758495	0.0428457	2.39065	FAM172BP
ENSG00000180263.14_5	0.710891	0.00151584	0.0602556	2.08209	FGD6
ENSG00000111266.9_6	0.710807	3.29372e-06	0.00259183	6.71152	DUSP16
ENSG00000242779.7_4	0.709533	0.0600601	0.336699	-1.15548	ZNF702P
ENSG00000115255.11_6	0.708582	0.0423587	0.290012	-1.34765	REEP6
ENSG00000264070.1_4	0.708091	0.0376636	0.276658	-1.07453	DND1P1
ENSG00000123892.12_4	0.707732	0.000409112	0.0304921	2.43703	RAB38
ENSG00000027869.11_3	0.707626	3.4214e-05	0.00655728	6.43768	SH2D2A
ENSG00000174255.6_3	0.706299	0.0200391	0.204213	0.135497	ZNF80
ENSG00000150681.10_3	0.705696	0.0224379	0.214494	-0.21034	RGS18
ENSG00000259917.1_4	0.703682	0.0623125	0.342844	1.64468	HNRNPLP2
ENSG00000211867.1_3	0.703665	0.0645418	0.34786	-1.82735	TRAJ22
ENSG00000178150.10_4	0.702222	0.0393222	0.281555	-0.656224	ZNF114
ENSG00000153094.23_5	0.702015	6.9868e-05	0.0108154	4.97143	BCL2L11
ENSG00000244649.5_5	0.701362	0.0466293	0.301844	-1.36439	LINC02086
ENSG00000261542.1_6	0.7012	0.0522591	0.318576	-1.6056	AC011978.2
ENSG00000011523.14_4	0.700419	8.4664e-05	0.0122793	4.98976	CEP68
ENSG00000211821.2_2	0.697327	0.0414279	0.28723	2.18277	TRDV2
ENSG00000071967.12_3	0.697251	0.00794206	0.133227	0.65819	CYBRD1
ENSG00000221946.7_3	0.694569	0.0535905	0.321998	-1.523	FXYD7
ENSG00000154102.11_6	0.694071	0.0673057	0.352719	-1.50342	C16orf74
ENSG00000248360.7_6	0.692352	0.162678	0.511825	-1.54628	LINC00504
ENSG00000120162.10_3	0.692009	0.00161243	0.0631061	2.12882	MOB3B
ENSG00000175352.11_4	0.691678	0.000141653	0.0155774	3.29023	NRIP3
ENSG00000099256.19_3	0.691386	0.00839033	0.136717	0.678293	PRTFDC1
ENSG00000136052.9_5	0.690326	0.00105998	0.0487559	2.92906	SLC41A2
ENSG00000214999.3_8	0.690176	0.053973	0.322775	-0.127146	AC129492.1
ENSG00000116885.18_4	0.690111	0.020573	0.205973	-0.203058	OSCP1
ENSG00000225573.4_4	0.689929	0.183984	0.541674	-1.40423	RPL35P5
ENSG00000165996.14_4	0.689723	0.0288265	0.241079	-0.691681	HACD1
ENSG00000143443.10_3	0.688855	0.0363777	0.272473	-0.721937	C1orf56
ENSG00000257195.1_4	0.687493	0.0760293	0.373828	-1.97969	HNRNPA1P50
ENSG00000140848.17_4	0.68594	0.00934294	0.144349	4.07616	CPNE2
ENSG00000187583.11_4	0.684677	0.0413087	0.287002	-0.0402879	PLEKHN1
ENSG00000100625.9_4	0.684554	0.117305	0.450806	-1.86811	SIX4
ENSG00000105699.16_5	0.684241	0.00580581	0.11357	1.23892	LSR
ENSG00000115457.10_6	0.682648	0.0989181	0.417857	-0.825548	IGFBP2
ENSG00000073756.12_3	0.682491	0.113041	0.442886	-1.18163	PTGS2
ENSG00000186715.11_3	0.68233	0.128918	0.467022	-1.20909	MST1L
ENSG00000165511.6_5	0.680381	0.0879134	0.397338	0.117217	C10orf25
ENSG00000255882.1_6	0.677966	0.0322294	0.257235	-0.302776	AC091814.1
ENSG00000160307.10_3	0.676579	0.0763568	0.374434	-0.292964	S100B
ENSG00000222032.1_3	0.676434	0.0550606	0.324221	0.0273297	AC112721.2
ENSG00000169957.10_4	0.676148	0.00119136	0.052755	1.94338	ZNF768
ENSG00000129422.14_5	0.675227	0.000439017	0.0311354	2.62428	MTUS1
ENSG00000107968.10_3	0.674969	0.000416875	0.0307135	4.73426	MAP3K8
ENSG00000205100.2_4	0.673752	0.11677	0.449839	-1.41426	HSP90AA4P
ENSG00000262185.3_6	0.673318	0.107916	0.434009	-1.78682	AC005736.1
ENSG00000198417.7_3	0.673075	0.000109869	0.0144983	3.45215	MT1F
ENSG00000130997.16_5	0.672999	0.0735575	0.367001	-1.87429	POLN
ENSG00000100473.18_5	0.67158	0.0249836	0.225904	1.03572	COCH
ENSG00000273419.1_6	0.669964	0.0418865	0.288951	-0.760106	AC004877.1
ENSG00000134955.11_7	0.669659	0.0309709	0.251564	-0.366408	SLC37A2
ENSG00000259838.1_4	0.668721	0.103005	0.42612	-1.38408	ELOCP2
ENSG00000272282.1_5	0.6666	0.0586063	0.333992	-0.391915	LINC02084
ENSG00000272159.1_6	0.666217	0.142985	0.485298	-1.11691	AC087623.3
ENSG00000108405.4_3	0.666081	0.059967	0.336497	-0.476755	P2RX1
ENSG00000151136.15_4	0.666049	0.000225099	0.0207078	4.9873	BTBD11
ENSG00000143450.16_8	0.664756	0.0679747	0.354839	-1.40998	OAZ3
ENSG00000279064.1_6	0.664332	0.0814257	0.384533	-1.57459	FP236315.1
ENSG00000172889.16_4	0.661774	0.0731527	0.366068	-1.6005	EGFL7
ENSG00000204677.13_9	0.659962	0.0538401	0.322375	-1.17397	FAM153CP
ENSG00000157985.19_5	0.65949	0.0239935	0.221486	-0.315257	AGAP1
ENSG00000177294.7_3	0.659005	0.0301489	0.247132	-0.418136	FBXO39
ENSG00000173548.8_2	0.658872	0.0045376	0.101601	1.36205	SNX33
ENSG00000287188.1_1	0.658811	0.119318	0.45326	-0.700295	AC068989.1
ENSG00000140961.14_5	0.657822	0.0617302	0.341159	-0.932116	OSGIN1
ENSG00000166833.21_8	0.657478	0.0719787	0.363652	-0.494107	NAV2
ENSG00000178732.5_3	0.657152	0.0213727	0.209625	2.57758	GP5
ENSG00000177468.7_3	0.656512	0.0727888	0.365169	-0.243424	OLIG3
ENSG00000197653.15_6	0.655262	0.168908	0.520432	-1.88934	DNAH10
ENSG00000197555.9_4	0.653743	5.63747e-06	0.00263289	6.88038	SIPA1L1
ENSG00000084710.14_3	0.652252	0.0413408	0.287002	-0.632336	EFR3B
ENSG00000159212.12_2	0.651468	0.290867	0.644622	-1.72821	CLIC6
ENSG00000259137.1_5	0.649949	0.0950912	0.410642	-1.62612	AL109766.1
ENSG00000257790.1_4	0.649519	0.0785277	0.377878	-1.1411	EIF4A1P4
ENSG00000170873.18_4	0.648839	1.32854e-05	0.00427763	4.67966	MTSS1
ENSG00000234297.2_5	0.648257	0.0845331	0.389942	-1.89896	AL592293.2
ENSG00000099889.14_4	0.646583	0.0806551	0.382853	-1.61715	ARVCF
ENSG00000069702.11_5	0.645331	5.45957e-06	0.00263289	5.09374	TGFBR3
ENSG00000158055.15_2	0.644788	0.0683274	0.355413	-0.653702	GRHL3
ENSG00000279330.1_6	0.644256	0.0943808	0.40856	-1.62606	AJ003147.3
ENSG00000182600.9_6	0.642948	0.10383	0.42725	-1.54141	SNORC
ENSG00000196628.18_7	0.639966	0.00526201	0.110039	1.60543	TCF4
ENSG00000163683.12_7	0.63933	0.00346011	0.0884196	2.8806	SMIM14
ENSG00000258867.6_6	0.639093	0.0237979	0.221026	0.779039	LINC01146
ENSG00000183542.5_3	0.638895	0.0640378	0.34707	-0.0601749	KLRC4
ENSG00000235587.2_4	0.638851	0.0552326	0.324522	0.343103	GAPDHP65
ENSG00000234264.1_6	0.638276	0.0640463	0.34707	-1.27084	DEPDC1-AS1
ENSG00000264577.1_8	0.636488	0.037498	0.276158	-0.226821	AC010761.1
ENSG00000122035.6_2	0.635087	0.0914521	0.40403	-1.56933	RASL11A
ENSG00000184293.7_5	0.634803	0.00122058	0.0532525	2.20827	CLECL1
ENSG00000154319.16_6	0.634626	0.010801	0.153203	1.03589	FAM167A
ENSG00000145700.9_2	0.634578	0.0712428	0.362039	-0.603855	ANKRD31
ENSG00000261335.1_6	0.634391	0.019398	0.200699	0.130807	AC005837.1
ENSG00000133454.15_2	0.633939	0.000116771	0.0148539	4.11213	MYO18B
ENSG00000272086.1_6	0.633872	0.0675159	0.353017	-1.45255	AC025181.2
ENSG00000129824.16_4	0.633838	0.0173021	0.189617	3.90042	RPS4Y1
ENSG00000259146.4_7	0.633076	0.170894	0.523645	-1.73838	AC005476.2
ENSG00000245573.9_8	0.632991	0.0251933	0.226362	0.693153	BDNF-AS
ENSG00000281091.3_6	0.632273	0.0969893	0.414373	-1.74918	AL117327.1
ENSG00000120645.12_3	0.631013	0.0726122	0.364792	0.585758	IQSEC3
ENSG00000035664.11_5	0.630915	0.0038246	0.0925897	3.26773	DAPK2
ENSG00000164120.14_3	0.630056	0.00556637	0.111486	6.26497	HPGD
ENSG00000260167.1_6	0.630025	0.0438712	0.293185	-0.39112	AC093249.2
ENSG00000175868.14_4	0.629833	0.117788	0.451547	-0.360507	CALCB
ENSG00000246982.7_6	0.62947	0.0455473	0.298199	-0.870859	Z84485.1
ENSG00000120659.15_3	0.629148	0.0105852	0.152319	1.25011	TNFSF11
ENSG00000122778.9_2	0.628386	0.025228	0.226362	0.773589	KIAA1549
ENSG00000158828.8_4	0.628103	0.00178108	0.0659164	2.18982	PINK1
ENSG00000218418.2_5	0.627274	0.137559	0.479193	-0.975092	AL591135.1
ENSG00000128596.17_6	0.627097	0.00068017	0.0404061	2.51503	CCDC136
ENSG00000277130.1_7	0.626582	0.117403	0.450863	-1.67816	AC073569.3
ENSG00000108797.12_3	0.626163	0.180757	0.53767	-1.29973	CNTNAP1
ENSG00000169855.20_3	0.625371	0.0280562	0.239415	2.05744	ROBO1
ENSG00000135643.5_3	0.625304	0.0243072	0.222848	-0.0644716	KCNMB4
ENSG00000147180.16_3	0.624812	0.0141527	0.174995	1.55079	ZNF711
ENSG00000037280.16_5	0.624391	0.0755765	0.373033	-0.745368	FLT4
ENSG00000171956.7_3	0.623984	0.00827224	0.135754	1.54874	FOXB1
ENSG00000151468.11_6	0.623958	0.0835265	0.387965	-1.60935	CCDC3
ENSG00000106537.8_3	0.622762	0.00651708	0.119823	1.10431	TSPAN13
ENSG00000214185.3_2	0.62215	0.154762	0.502702	-1.08869	XPOTP1
ENSG00000211697.4_5	0.621363	0.00722232	0.126514	0.993366	TRGV5
ENSG00000250999.2_7	0.621235	0.158989	0.506727	-1.79577	AC136604.3
ENSG00000073737.16_5	0.620381	0.0847018	0.390385	-0.649405	DHRS9
ENSG00000102575.13_6	0.620003	0.00633067	0.117783	3.32707	ACP5
ENSG00000158525.15_4	0.619788	0.0513714	0.317248	-0.836602	CPA5
ENSG00000234353.2_5	0.61836	0.120833	0.45525	-1.50163	AP000346.2
ENSG00000272908.1_6	0.617564	0.0191909	0.200188	1.00175	AC006033.2
ENSG00000211695.2_2	0.617536	0.00796536	0.1333	1.48632	TRGV9
ENSG00000119977.21_6	0.615635	3.17872e-06	0.00259183	5.84061	TCTN3
ENSG00000128311.14_4	0.614408	0.00298296	0.0826832	1.91229	TST
ENSG00000233673.7_6	0.614372	0.0178055	0.192254	1.67794	ANAPC1P1
ENSG00000225756.1_6	0.6142	0.173927	0.527217	-1.28584	DBH-AS1
ENSG00000127863.15_4	0.613047	0.0367857	0.274102	0.885194	TNFRSF19
ENSG00000153563.15_3	0.612427	0.0453225	0.297233	8.8088	CD8A
ENSG00000157224.16_5	0.612265	0.00320254	0.0857476	2.40599	CLDN12
ENSG00000246695.8_6	0.611222	0.199537	0.558449	-1.06147	RASSF8-AS1
ENSG00000274750.2_2	0.611142	0.0682992	0.355413	-1.02716	HIST1H3E
ENSG00000100077.15_6	0.611025	4.88657e-06	0.00263289	7.33855	GRK3
ENSG00000196460.14_4	0.610376	0.00241781	0.0742831	4.07807	RFX8
ENSG00000254662.1_6	0.610354	0.0900741	0.40098	-1.52062	AP000781.1
ENSG00000118402.6_3	0.609918	0.00612049	0.116885	1.54016	ELOVL4
ENSG00000111834.13_4	0.609191	0.0925005	0.40495	-1.38737	RSPH4A
ENSG00000167642.13_6	0.608555	0.00343579	0.0882563	1.62452	SPINT2
ENSG00000136002.19_5	0.606776	0.0278549	0.238575	-0.0311841	ARHGEF4
ENSG00000120658.13_3	0.605947	0.13455	0.474363	-1.82877	ENOX1
ENSG00000260260.1_5	0.604715	0.0178954	0.192708	0.37021	SNHG19
ENSG00000152763.17_5	0.603636	0.0451399	0.296856	-0.469086	WDR78
ENSG00000188404.10_4	0.603074	1.47851e-06	0.00213095	10.1421	SELL
ENSG00000018408.14_3	0.60298	0.108587	0.435243	-0.453499	WWTR1
ENSG00000215244.3_7	0.602752	0.0324377	0.258066	-0.174382	LINC02649
ENSG00000254427.2_7	0.602583	0.115163	0.446534	-1.48704	LINC02696
ENSG00000273447.1_6	0.602474	0.135554	0.475754	-1.37312	AC004067.1
ENSG00000126217.21_5	0.60168	0.193515	0.552022	-1.3718	MCF2L
ENSG00000178809.7	0.600912	0.175672	0.529316	-1.22652	TRIM73
ENSG00000149634.4_2	0.598918	0.186712	0.543648	-1.26425	SPATA25
ENSG00000182612.10_2	0.598804	0.0899188	0.40098	-1.64014	TSPAN10
ENSG00000211694.2_3	0.598707	0.000640724	0.0393497	3.92246	TRGV10
ENSG00000220793.5_4	0.597306	0.104002	0.427451	-1.537	RPL21P119
ENSG00000171658.8_4	0.597242	0.0470789	0.303533	-0.29117	NMRAL2P
ENSG00000162398.11_2	0.59646	0.0301341	0.247132	0.217166	LEXM
ENSG00000179094.16_6	0.595921	0.000964243	0.0477857	4.04181	PER1
ENSG00000251517.1_6	0.595849	0.06805	0.354981	-0.784675	AC096734.1
ENSG00000227191.8_3	0.595381	0.00212276	0.0701237	3.48688	TRGC2
ENSG00000197472.15_4	0.595169	0.119487	0.453534	-1.55823	ZNF695
ENSG00000233306.2_2	0.595074	0.0802325	0.382262	0.614188	TRGV2
ENSG00000272931.1_6	0.593435	0.173049	0.525446	-1.10487	AC099568.2
ENSG00000135862.6_3	0.593273	0.109655	0.437351	-1.56704	LAMC1
ENSG00000169884.14_4	0.592273	0.118205	0.451685	-1.14989	WNT10B
ENSG00000204947.9_3	0.5919	0.0171219	0.189284	0.599636	ZNF425
ENSG00000267254.7_7	0.591366	0.0693954	0.35842	-0.0240857	ZNF790-AS1
ENSG00000211698.2_3	0.590622	0.0507428	0.315531	0.104037	TRGV4
ENSG00000242265.5_4	0.590095	0.0441376	0.294205	1.00599	PEG10
ENSG00000275832.5_3	0.589237	0.0857761	0.392639	-1.26902	ARHGAP23
ENSG00000139946.10_3	0.588572	0.00126099	0.0545393	3.09437	PELI2
ENSG00000165349.12_3	0.588486	0.0675515	0.353088	-0.436022	SLC7A3
ENSG00000214711.10_3	0.588126	0.0538595	0.322375	-0.323889	CAPN14
ENSG00000239636.1_6	0.587738	0.116456	0.449169	-1.02601	AC004865.2
ENSG00000176945.17_7	0.586897	0.0698597	0.359215	-0.274989	MUC20
ENSG00000186891.14_4	0.586882	0.012426	0.163306	0.937629	TNFRSF18
ENSG00000273305.1_6	0.586806	0.176927	0.531705	-1.80011	AC009237.15
ENSG00000197256.10_7	0.58558	0.0680735	0.354981	0.343584	KANK2
ENSG00000147408.14_3	0.584461	0.00410642	0.0952583	3.9785	CSGALNACT1
ENSG00000269968.1_6	0.584374	0.0404818	0.284655	0.515328	AC006064.4
ENSG00000169994.18_3	0.584176	0.139827	0.482134	-1.17631	MYO7B
ENSG00000086289.12_5	0.583891	0.0253483	0.226679	1.47506	EPDR1
ENSG00000104833.12_6	0.583118	0.0601871	0.337073	0.555493	TUBB4A
ENSG00000174080.11_4	0.58304	0.0815066	0.384689	0.328767	CTSF
ENSG00000138400.13_3	0.582185	0.0956959	0.411377	-1.1612	MDH1B
ENSG00000162931.12_4	0.582052	0.0730281	0.365738	-0.785017	TRIM17
ENSG00000222022.1_3	0.581772	0.139772	0.482047	-1.92738	AC112721.1
ENSG00000115339.14_4	0.581657	0.000146635	0.0156401	4.99548	GALNT3
ENSG00000170892.12_6	0.580635	0.00328402	0.0865295	2.04869	TSEN34
ENSG00000127507.18_5	0.580444	0.0484481	0.307922	-0.488534	ADGRE2
ENSG00000182580.3_3	0.579678	0.0635292	0.34658	0.697886	EPHB3
ENSG00000134369.15_4	0.57953	0.0245682	0.224347	1.04541	NAV1
ENSG00000167363.14_6	0.579312	0.118031	0.451685	-1.57575	FN3K
ENSG00000180354.16_5	0.578309	0.000723968	0.041925	2.78234	MTURN
ENSG00000257489.6_5	0.577616	0.0202197	0.205044	0.497044	AC010203.1
ENSG00000263563.1	0.577141	0.165992	0.515591	-1.03321	UBBP4
ENSG00000161921.15_5	0.576652	0.0590651	0.334702	-0.264606	CXCL16
ENSG00000100427.15_3	0.576059	0.0562954	0.32833	3.11821	MLC1
ENSG00000163393.13_3	0.574301	0.0208493	0.206747	0.660499	SLC22A15
ENSG00000060982.15_5	0.572593	0.00450123	0.101067	6.88498	BCAT1
ENSG00000110446.11_5	0.571226	0.184636	0.542221	-1.19626	SLC15A3
ENSG00000138757.14_2	0.570323	2.97229e-05	0.00638011	8.65772	G3BP2
ENSG00000166578.10_3	0.569386	0.0554978	0.32534	-0.126702	IQCD
ENSG00000211829.9_3	0.568569	0.0118955	0.161097	4.31181	TRDC
ENSG00000262904.1_4	0.568207	0.117949	0.4516	-1.39203	TMPOP2
ENSG00000138769.11_3	0.567996	0.0442284	0.294447	-0.345071	CDKL2
ENSG00000239218.2_2	0.567956	0.130648	0.469278	-1.35436	RPS20P22
ENSG00000283236.1_5	0.567666	0.153202	0.500892	-0.533178	AC074141.1
ENSG00000172116.23_5	0.567178	0.0421842	0.289593	7.48766	CD8B
ENSG00000206127.11_6	0.56678	0.00962462	0.146176	1.19882	GOLGA8O
ENSG00000170425.3_2	0.566333	0.121063	0.455441	-1.1782	ADORA2B
ENSG00000102445.18_6	0.564944	0.0186586	0.197342	0.567171	RUBCNL
ENSG00000136738.15_3	0.564425	6.67536e-05	0.010489	5.24998	STAM
ENSG00000223361.5_4	0.56425	0.0373184	0.275615	-0.0871132	FTH1P10
ENSG00000225556.1_2	0.562841	0.128148	0.465936	-1.67062	C2CD4D
ENSG00000288095.1_2	0.562528	0.11512	0.446474	-1.29192	AC005618.4
ENSG00000118513.19_6	0.562287	3.27741e-05	0.00651395	6.65043	MYB
ENSG00000255571.9_6	0.562093	0.0804834	0.382778	-0.130773	MIR9-3HG
ENSG00000187045.18_5	0.561339	0.158205	0.506652	-0.547141	TMPRSS6
ENSG00000280164.1_6	0.561088	0.06349	0.346483	-0.503764	CU638689.5
ENSG00000250654.7_6	0.56026	0.121486	0.455898	-0.0775745	AC023794.4
ENSG00000122862.5_3	0.559967	1.24163e-05	0.0040794	8.61525	SRGN
ENSG00000138028.16_3	0.557863	0.208599	0.568215	-1.50428	CGREF1
ENSG00000106415.13_5	0.557192	2.0282e-05	0.00508535	5.13483	GLCCI1
ENSG00000141655.17_4	0.556348	0.000127182	0.0153862	4.52703	TNFRSF11A
ENSG00000164530.15_4	0.556126	0.0227591	0.215909	2.86296	PI16
ENSG00000100027.16_4	0.556012	0.000207376	0.0197547	3.65284	YPEL1
ENSG00000279406.1_5	0.554984	0.131683	0.470666	-1.80331	AL359183.1
ENSG00000180481.11_3	0.554954	0.226571	0.585015	-1.76479	GLIPR1L2
ENSG00000134253.10_6	0.554249	0.0969174	0.414305	-0.957229	TRIM45
ENSG00000152767.17_5	0.554198	0.0697014	0.358984	-0.293482	FARP1
ENSG00000185271.9_5	0.552846	0.068388	0.355546	-0.591341	KLHL33
ENSG00000142235.10_6	0.550358	0.043372	0.291702	0.208237	LMTK3
ENSG00000153815.16_4	0.550072	4.72732e-05	0.0083632	5.8804	CMIP
ENSG00000259404.5_4	0.549085	0.149689	0.496057	-1.9091	EFL1P1
ENSG00000173825.7_3	0.548142	0.109437	0.436746	-1.28454	TIGD3
ENSG00000252620.1	0.547864	0.186232	0.54361	-1.15268	RNU6ATAC24P
ENSG00000169499.15_5	0.546427	6.22749e-06	0.00266367	8.02302	PLEKHA2
ENSG00000168243.11_4	0.545538	0.0202063	0.205044	1.07014	GNG4
ENSG00000147872.10_4	0.544882	0.00228616	0.0722372	6.09631	PLIN2
ENSG00000106013.15_4	0.544749	0.171249	0.523645	-1.62286	ANKRD7
ENSG00000123685.9_3	0.54381	0.00940992	0.14469	4.63906	BATF3
ENSG00000185112.6_3	0.543808	0.0371089	0.274801	0.304223	FAM43A
ENSG00000198794.12_6	0.543529	0.0531136	0.320444	0.29879	SCAMP5
ENSG00000231769.3_7	0.542559	0.162052	0.511046	-1.07949	AL035701.1
ENSG00000234335.1_4	0.540676	0.16503	0.514188	-1.79162	RPS4XP11
ENSG00000095932.7_5	0.539236	0.105669	0.429751	-1.38951	SMIM24
ENSG00000272343.1_6	0.537965	0.187705	0.545364	-1.45389	AC107952.2
ENSG00000236307.2_4	0.537001	0.139217	0.481161	-1.61837	EEF1E1P1
ENSG00000287250.1_1	0.535422	0.142749	0.485298	-1.44775	AC073046.4
ENSG00000170525.21_6	0.535415	2.41832e-05	0.00564239	6.2687	PFKFB3
ENSG00000280149.1_6	0.53433	0.126018	0.462737	-0.818025	AC004877.2
ENSG00000205358.3_2	0.533018	0.0794429	0.380188	0.420785	MT1H
ENSG00000153253.18_6	0.532351	0.159652	0.50765	-1.47246	SCN3A
ENSG00000105339.10_5	0.531428	0.000132529	0.0154607	5.79221	DENND3
ENSG00000169895.6_3	0.531184	1.18204e-05	0.00396452	5.45106	SYAP1
ENSG00000174945.13_2	0.529495	0.170862	0.523645	-0.619736	AMZ1
ENSG00000112655.16_7	0.5289	0.121035	0.455441	0.0413914	PTK7
ENSG00000231466.2_5	0.528745	0.0972	0.414523	-0.137047	AL022324.2
ENSG00000068024.16_3	0.528395	1.88512e-05	0.00489494	5.46293	HDAC4
ENSG00000234498.3_4	0.527882	0.0818869	0.385467	-0.852977	RPL13AP20
ENSG00000233452.7_7	0.527492	0.0318757	0.255816	0.296496	STXBP5-AS1
ENSG00000267551.3_6	0.526535	0.270891	0.626404	-1.28615	AC005264.1
ENSG00000206028.1_6	0.526072	0.167529	0.518463	-0.0796323	Z99774.1
ENSG00000261025.1_6	0.526069	0.161146	0.509918	-1.60262	AL445471.2
ENSG00000152503.9_4	0.525972	0.226343	0.584674	-1.17394	TRIM36
ENSG00000116711.10_3	0.525483	0.0542674	0.322936	-0.0578633	PLA2G4A
ENSG00000133816.15_7	0.525281	3.22031e-05	0.00648047	7.45596	MICAL2
ENSG00000277449.1_6	0.525222	0.0663614	0.351145	0.0710815	CEBPB-AS1
ENSG00000198157.11_6	0.525162	0.00082619	0.043887	3.83149	HMGN5
ENSG00000259278.2_6	0.525092	0.0235357	0.219869	0.605667	AC087878.1
ENSG00000167034.10_3	0.525037	0.0390606	0.281269	0.527196	NKX3-1
ENSG00000118557.16_6	0.52483	0.0279447	0.238791	0.703096	PMFBP1
ENSG00000164904.18_5	0.524788	0.0543901	0.323303	0.637334	ALDH7A1
ENSG00000214274.9_3	0.524774	0.172508	0.525091	-1.83253	ANG
ENSG00000178146.9_5	0.52444	0.302758	0.653278	1.12539	AL672207.1
ENSG00000204420.10_7	0.524416	0.255451	0.613431	-1.35815	MPIG6B
ENSG00000205531.13_5	0.524103	1.5823e-05	0.00446904	8.76257	NAP1L4
ENSG00000151117.9_3	0.523567	0.135192	0.474896	-0.931838	TMEM86A
ENSG00000188305.6_4	0.522439	0.163449	0.512232	-0.858869	PEAK3
ENSG00000114993.17_5	0.522234	0.162071	0.511046	-1.53639	RTKN
ENSG00000211784.2_2	0.522155	0.00218416	0.0710359	2.80409	TRAV10
ENSG00000182557.8_3	0.522035	0.00503936	0.10703	4.17698	SPNS3
ENSG00000229953.1_6	0.521711	0.14006	0.482409	-1.06181	AL590666.2
ENSG00000224796.1_4	0.521133	0.211501	0.571781	-1.84056	RPL32P1
ENSG00000049323.16_5	0.520873	0.10808	0.434126	-0.130154	LTBP1
ENSG00000124721.18_7	0.520426	0.250713	0.609426	-1.35834	DNAH8
ENSG00000163491.16_6	0.519422	0.134568	0.474363	-0.610459	NEK10
ENSG00000141161.11_3	0.518848	0.133596	0.473178	-1.57319	UNC45B
ENSG00000163666.10_5	0.518594	0.15089	0.497681	-1.10282	HESX1
ENSG00000125775.15_5	0.518535	0.134957	0.474648	-0.98845	SDCBP2
ENSG00000183048.12_4	0.51807	0.129766	0.467885	0.293146	SLC25A10
ENSG00000225986.1_6	0.518057	0.322462	0.668296	-1.49547	UBXN10-AS1
ENSG00000270580.5_7	0.516876	0.0502486	0.313547	0.0997573	AC139256.2
ENSG00000147576.17_6	0.516179	0.147488	0.492759	-0.500743	ADHFE1
ENSG00000112394.17_5	0.516141	0.00937478	0.144536	1.60732	SLC16A10
ENSG00000255725.2_4	0.515606	0.323917	0.66907	-1.9966	TDGP1
ENSG00000184785.6_4	0.51526	0.0381162	0.2785	0.618414	SMIM10
ENSG00000140678.16_2	0.514847	0.0125405	0.16399	7.05973	ITGAX
ENSG00000143479.17_5	0.514588	0.00110216	0.0494255	4.38792	DYRK3
ENSG00000167633.18_2	0.514555	0.272932	0.627705	-1.89453	KIR3DL1
ENSG00000258072.1_6	0.513946	0.122784	0.458042	-1.36966	AC126177.6
ENSG00000145014.17_5	0.51371	0.00967103	0.14627	2.53028	TMEM44
ENSG00000253899.1_5	0.513634	0.188473	0.5467	-1.75104	AC067904.2
ENSG00000267508.5_3	0.51275	0.0593214	0.335211	0.325072	ZNF285
ENSG00000229056.2_7	0.512432	0.000687112	0.0406685	4.29651	HECW2-AS1
ENSG00000159339.13_3	0.512276	0.0776564	0.376677	-0.277644	PADI4
ENSG00000230592.2_4	0.512159	0.152656	0.500568	-1.33496	RPSAP8
ENSG00000206634.1	0.51189	0.140007	0.482339	-1.50617	SNORA22
ENSG00000119950.21_6	0.511566	0.0024373	0.0743663	2.87715	MXI1
ENSG00000231871.5_7	0.51089	0.161555	0.510539	-1.47866	IPO9-AS1
ENSG00000227036.8_4	0.510782	0.0283294	0.239787	0.875793	LINC00511
ENSG00000157240.4_3	0.510628	0.244714	0.602483	-0.579032	FZD1
ENSG00000237004.4_4	0.510307	0.220555	0.579236	-1.38979	ZNRF2P1
ENSG00000247011.2_6	0.509741	0.206501	0.566831	-1.44348	AC005920.1
ENSG00000138738.10_4	0.509691	0.0969787	0.414373	-0.634919	PRDM5
ENSG00000259516.2_2	0.508951	0.191017	0.549162	-1.25048	ANP32AP1
ENSG00000143847.15_3	0.508277	0.141788	0.484208	-1.27577	PPFIA4
ENSG00000132003.9_5	0.508226	0.0122341	0.162372	2.20403	ZSWIM4
ENSG00000213467.4_4	0.507273	0.181362	0.538157	-0.450275	HMGB1P37
ENSG00000273014.1_7	0.507074	0.139609	0.48169	-1.31187	AC018645.3
ENSG00000168765.17_3	0.506683	0.00379205	0.0925367	2.68199	GSTM4
ENSG00000198947.15_6	0.506497	0.0117082	0.160691	2.38546	DMD
ENSG00000165409.17_4	0.506321	0.0238663	0.221026	1.47511	TSHR
ENSG00000234961.1_6	0.505464	0.132553	0.471805	-0.332315	AL133415.1
ENSG00000174946.7_4	0.50506	0.0010049	0.0485824	6.92105	GPR171
ENSG00000257524.6_9	0.504748	0.112209	0.441999	-0.726069	AL157935.2
ENSG00000102870.6_3	0.504615	0.0182161	0.194728	1.57901	ZNF629
ENSG00000167780.12_4	0.50454	0.017354	0.189926	2.23449	SOAT2
ENSG00000205002.4_3	0.50437	0.028139	0.239434	1.67859	AARD
ENSG00000211689.7_3	0.504361	0.0336404	0.262695	3.32917	TRGC1
ENSG00000105369.9_3	0.504207	0.0823881	0.386464	1.82663	CD79A
ENSG00000266680.1_6	0.503779	0.157329	0.505457	-1.31112	AL135905.1
ENSG00000267886.1_7	0.503663	0.174568	0.528167	-1.43958	AC074135.1
ENSG00000203710.11_5	0.503624	0.108589	0.435243	-0.497872	CR1
ENSG00000138758.11_8	0.503606	0.00166692	0.0638947	6.06251	SEPTIN11
ENSG00000250519.7_6	0.503256	0.113734	0.443879	-1.03457	AP002784.1
ENSG00000196668.4_3	0.503165	0.106299	0.430625	-0.94828	LINC00173
ENSG00000185842.15_5	0.503077	0.0984501	0.416787	-0.555429	DNAH14
ENSG00000164171.11_3	0.502421	0.000400823	0.0302951	5.50161	ITGA2
ENSG00000184500.15_6	0.502032	0.0252208	0.226362	0.876693	PROS1
ENSG00000166262.16_8	0.501776	0.0188841	0.198639	1.30223	FAM227B
ENSG00000205809.9_4	0.501682	0.147718	0.493178	-1.42274	KLRC2
ENSG00000134545.13_5	0.501614	0.0261731	0.230437	1.14116	KLRC1
ENSG00000129295.9_5	0.500818	0.179538	0.535453	-0.879351	LRRC6
ENSG00000169169.14_5	0.500766	0.214295	0.573936	-1.8188	CPT1C
ENSG00000072778.20_3	0.500764	4.56165e-06	0.00263289	7.79279	ACADVL
ENSG00000162373.13_4	0.500752	0.0581143	0.33366	0.367069	BEND5
ENSG00000188215.10_4	0.500725	0.00391225	0.0934471	4.04977	DCUN1D3
ENSG00000144677.15_4	0.500246	0.00290458	0.0811977	3.25257	CTDSPL
ENSG00000165102.15_5	0.49998	0.00074337	0.0427411	4.06984	HGSNAT
ENSG00000196781.15_5	0.499862	0.227878	0.58636	-2.04081	TLE1
ENSG00000237877.7_6	0.499721	0.211129	0.571696	-1.47996	LINC01473
ENSG00000067177.15_4	0.499304	0.00239677	0.0739233	3.15912	PHKA1
ENSG00000140030.6_3	0.499197	1.40789e-05	0.00435878	5.89261	GPR65
ENSG00000144218.19_4	0.49887	0.0762863	0.374327	0.837391	AFF3
ENSG00000163359.15_3	0.49861	0.0167292	0.187682	4.55	COL6A3
ENSG00000165730.16_4	0.49827	0.108289	0.434641	0.112027	STOX1
ENSG00000141232.5_4	0.497852	0.00444628	0.100253	6.50617	TOB1
ENSG00000111249.14_3	0.497723	0.233574	0.591984	-0.144226	CUX2
ENSG00000181634.8_3	0.496068	0.0340848	0.263816	0.553938	TNFSF15
ENSG00000203414.2_4	0.496045	0.195651	0.55376	-1.27739	BTBD7P1
ENSG00000254760.1_6	0.495926	0.106719	0.431568	-0.687294	AC008750.1
ENSG00000271795.1_6	0.495386	0.22174	0.580604	-1.69929	AC011337.1
ENSG00000241163.8_6	0.495315	0.0687251	0.35658	0.321055	LINC00877
ENSG00000181847.12_6	0.495075	0.0138584	0.173059	4.80983	TIGIT
ENSG00000279968.2_5	0.494302	0.07513	0.371702	-0.0335301	GVQW2
ENSG00000234004.4_5	0.494253	0.185951	0.54361	-1.31864	AC092017.2
ENSG00000277089.4_6	0.494238	0.2719	0.626991	-2.00741	AC243829.4
ENSG00000186310.10_4	0.494106	0.00627175	0.117754	1.98609	NAP1L3
ENSG00000146674.15_7	0.493874	0.0189475	0.199109	1.79665	IGFBP3
ENSG00000145850.9_3	0.493579	0.00328195	0.0865295	2.56643	TIMD4
ENSG00000227827.3_6	0.49315	0.128581	0.466327	-1.33046	AC138969.2
ENSG00000067048.17_5	0.493013	0.0168598	0.188229	3.2177	DDX3Y
ENSG00000140284.11_3	0.49245	0.000308846	0.0255898	5.8584	SLC27A2
ENSG00000119227.8_4	0.492072	0.0867795	0.39465	-0.296018	PIGZ
ENSG00000274180.1_3	0.491524	0.0313393	0.253025	2.29589	NATD1
ENSG00000260572.1_6	0.491373	0.201765	0.560881	-1.17376	AC069224.1
ENSG00000196220.16_5	0.491259	0.0077604	0.131649	2.84386	SRGAP3
ENSG00000185697.16_4	0.491224	0.00288761	0.0809889	4.62437	MYBL1
ENSG00000258484.4_4	0.490844	0.196764	0.555024	-1.63158	SPESP1
ENSG00000150773.10_2	0.490698	0.133983	0.473639	-0.802377	PIH1D2
ENSG00000260742.1_6	0.490553	0.107889	0.434008	-0.492818	AC009962.1
ENSG00000239912.1_2	0.490228	0.155621	0.50378	-1.34326	RPL39P36
ENSG00000227359.1_6	0.490224	0.238288	0.59559	-1.46609	AC017074.1
ENSG00000145284.12_3	0.489605	0.0714734	0.362981	1.13756	SCD5
ENSG00000225614.3_4	0.489473	0.049462	0.310709	0.698885	ZNF469
ENSG00000144802.11_4	0.489279	0.00175047	0.0650827	4.78704	NFKBIZ
ENSG00000159307.19_4	0.489225	0.232087	0.590227	-0.96822	SCUBE1
ENSG00000225972.1_4	0.487851	0.121404	0.455801	0.267863	MTND1P23
ENSG00000136425.14_4	0.487596	0.0603333	0.337445	0.0389883	CIB2
ENSG00000233266.1_4	0.487578	0.148338	0.494417	-1.42754	HMGB1P31
ENSG00000283361.2_7	0.487419	0.239539	0.596654	-0.0564183	CFAP97D2
ENSG00000261101.2_6	0.486898	0.174828	0.528332	-0.992516	AC234775.3
ENSG00000081148.12_3	0.486655	0.0432443	0.291655	0.552302	IMPG2
ENSG00000275106.1_5	0.486639	0.26776	0.624464	-1.77988	AC025594.2
ENSG00000119326.15_4	0.485837	0.00280956	0.0796322	5.07715	CTNNAL1
ENSG00000130768.15_4	0.484512	0.0971471	0.414523	-0.283907	SMPDL3B
ENSG00000181350.12_4	0.483829	0.0632992	0.345793	0.79653	LRRC75A
ENSG00000174792.10_4	0.483652	0.05108	0.316756	0.169177	ODAPH
ENSG00000259984.1_5	0.482792	0.215606	0.575809	-0.775439	AL928711.1
ENSG00000175198.17_5	0.482509	0.00140121	0.0578413	3.35422	PCCA
ENSG00000181104.7_3	0.482184	0.00601123	0.116037	4.74702	F2R
ENSG00000211792.2_4	0.482168	0.0170602	0.189284	4.15138	TRAV14DV4
ENSG00000228318.3_7	0.481971	0.2311	0.589429	-1.79041	AP001610.2
ENSG00000108946.14_5	0.481872	5.33283e-06	0.00263289	8.01011	PRKAR1A
ENSG00000163040.14_4	0.481722	0.045901	0.299384	1.32839	CCDC74A
ENSG00000180611.7_3	0.48162	0.000264192	0.0231153	4.96264	MB21D2
ENSG00000102226.9_3	0.481581	0.000696944	0.0410992	5.59111	USP11
ENSG00000114626.18_5	0.481559	0.0018922	0.0684552	4.16169	ABTB1
ENSG00000256633.1_7	0.481042	0.0907155	0.402211	-0.540896	AP005019.1
ENSG00000169992.10_3	0.481012	0.0667094	0.351145	0.171	NLGN2
ENSG00000182397.14_2	0.480805	0.0869093	0.394928	-0.403933	DNM1P46
ENSG00000172215.6_4	0.480693	0.000169056	0.0171172	5.15047	CXCR6
ENSG00000215630.6_4	0.480593	0.183423	0.540929	-1.43145	GUSBP9
ENSG00000237264.4_4	0.480486	0.109107	0.436075	-0.470216	FTH1P11
ENSG00000183628.13_3	0.480024	0.260669	0.61703	-1.80305	DGCR6
ENSG00000207650.1	0.479937	0.158387	0.506678	-0.812795	MIR570
ENSG00000178896.9_4	0.479821	0.0366179	0.273555	1.31791	EXOSC4
ENSG00000224383.7_3	0.479603	0.0383316	0.279199	0.787384	PRR29
ENSG00000138271.6_3	0.479276	0.0549428	0.324188	0.277825	GPR87
ENSG00000144369.13_3	0.478067	0.020306	0.205044	1.20004	FAM171B
ENSG00000267348.3_7	0.477296	0.120444	0.454865	-0.296628	GEMIN7-AS1
ENSG00000081985.11_5	0.477043	0.000119788	0.0148539	6.70047	IL12RB2
ENSG00000139926.15_7	0.476984	0.00162502	0.0631912	3.37087	FRMD6
ENSG00000258445.3_5	0.476882	0.181088	0.537887	-1.63281	AL132777.1
ENSG00000115902.11_3	0.476868	1.5771e-05	0.00446904	7.44677	SLC1A4
ENSG00000104432.14_4	0.476523	0.139321	0.481315	-0.204635	IL7
ENSG00000267750.6_7	0.476408	0.0699801	0.35938	-0.0473364	RUNDC3A-AS1
ENSG00000274021.1_7	0.476276	0.112789	0.442767	0.059486	AC024909.1
ENSG00000255508.7_6	0.476224	0.234938	0.593205	-1.36445	AP002990.1
ENSG00000235192.1_6	0.476013	0.0765319	0.375138	0.635181	AC009495.3
ENSG00000249602.1_7	0.475517	0.186456	0.54361	-0.765507	AL589765.4
ENSG00000166507.18_6	0.475112	0.183601	0.541127	-0.797482	NDST2
ENSG00000254126.8_7	0.474967	0.183247	0.540835	1.77767	CD8B2
ENSG00000077984.6_3	0.474894	0.000119946	0.0148539	5.19565	CST7
ENSG00000157827.20_4	0.474887	0.0897778	0.400925	1.09928	FMNL2
ENSG00000224875.2_5	0.474768	0.133558	0.473178	-1.16238	AC083949.1
ENSG00000210127.1	0.474573	0.138392	0.479391	-0.336875	MT-TA
ENSG00000187240.16_6	0.47441	0.00228169	0.0722372	2.81815	DYNC2H1
ENSG00000131037.15_3	0.474405	0.0563213	0.32833	0.268576	EPS8L1
ENSG00000176595.4_4	0.474289	0.0250054	0.225904	2.77316	KBTBD11
ENSG00000174885.12_2	0.47371	0.0608019	0.338965	0.192725	NLRP6
ENSG00000213809.9_4	0.47325	0.134654	0.474562	-0.0815126	KLRK1
ENSG00000140564.12_4	0.473166	0.000178102	0.0172727	8.96495	FURIN
ENSG00000229956.11_7	0.472301	0.106112	0.430327	-0.679471	ZRANB2-AS2
ENSG00000180279.7_5	0.472124	0.137866	0.479256	-0.932654	LINC01869
ENSG00000165548.11_6	0.471738	0.171356	0.523692	-0.922446	TMEM63C
ENSG00000234936.1_6	0.47163	0.182928	0.540545	-1.09367	AC010883.1
ENSG00000269834.6_6	0.471452	0.059615	0.336162	0.539346	ZNF528-AS1
ENSG00000075651.16_4	0.471204	0.0160844	0.185224	1.99029	PLD1
ENSG00000254087.8_4	0.470983	0.00529384	0.110195	2.85733	LYN
ENSG00000165879.9_3	0.470416	0.00877989	0.139259	1.97883	FRAT1
ENSG00000234043.3_4	0.470185	0.132516	0.471775	-0.860911	NUDT9P1
ENSG00000060140.9_6	0.470023	0.0903774	0.401486	4.00314	STYK1
ENSG00000111077.17_2	0.469944	0.123307	0.458633	-1.01134	TNS2
ENSG00000230897.1_4	0.4699	0.108704	0.435331	0.353367	RPS18P12
ENSG00000171617.14_5	0.469815	0.012868	0.166128	2.674	ENC1
ENSG00000102312.22_5	0.469802	0.0205102	0.205729	3.55169	PORCN
ENSG00000117984.14_5	0.469794	0.00188159	0.0683786	3.24339	CTSD
ENSG00000116604.18_5	0.469093	6.64666e-05	0.010489	5.65037	MEF2D
ENSG00000099377.14_4	0.468826	0.00695251	0.124227	2.6775	HSD3B7
ENSG00000067646.12_4	0.468725	0.227852	0.58636	0.76839	ZFY
ENSG00000100154.14_6	0.468546	0.0811356	0.383726	1.95596	TTC28
ENSG00000139832.5_3	0.468342	0.185231	0.543052	-0.291932	RAB20
ENSG00000153132.13_7	0.468341	0.158676	0.506727	-0.453796	CLGN
ENSG00000250318.1_5	0.468304	0.11771	0.451547	-0.744852	AC003072.1
ENSG00000240859.3_6	0.46826	0.110073	0.438047	0.22904	AC093627.4
ENSG00000171766.16_4	0.467968	0.0541697	0.322936	0.499965	GATM
ENSG00000250802.7_6	0.467788	0.230971	0.589302	-1.6612	ZBED3-AS1
ENSG00000114013.16_6	0.467517	0.00217099	0.0707669	4.38418	CD86
ENSG00000135605.13_3	0.467225	0.0180477	0.193958	1.81206	TEC
ENSG00000198467.15_6	0.467025	0.0263779	0.231422	0.966427	TPM2
ENSG00000267546.2_7	0.465784	0.163462	0.512232	-1.40628	AC015802.4
ENSG00000163293.12_5	0.465575	0.192667	0.551541	-1.14719	NIPAL1
ENSG00000285258.1_2	0.465529	0.202385	0.561662	-1.42411	ATXN7
ENSG00000125148.7_3	0.465106	2.05322e-05	0.00508535	7.34927	MT2A
ENSG00000050405.13_5	0.464865	4.67378e-05	0.0083632	6.68939	LIMA1
ENSG00000124406.16_5	0.464693	3.10875e-05	0.00641639	6.42091	ATP8A1
ENSG00000103253.18_3	0.464675	0.221321	0.580372	-0.145391	HAGHL
ENSG00000167554.15_4	0.464341	0.259455	0.6168	-0.0723283	ZNF610
ENSG00000092067.5_2	0.464087	0.341037	0.682626	-0.845715	CEBPE
ENSG00000287918.1_1	0.463729	0.340011	0.681674	-1.86097	AF274853.1
ENSG00000221930.6_6	0.463719	0.152789	0.5006	-0.48511	DENND10P1
ENSG00000256553.1_2	0.463517	0.0185728	0.197102	3.84516	TRAV1-2
ENSG00000157657.14_4	0.46304	0.150843	0.497681	-0.415271	ZNF618
ENSG00000267370.1_5	0.462948	0.222128	0.581092	-0.973568	AC008752.3
ENSG00000121297.8_4	0.462917	0.0424616	0.290025	0.523987	TSHZ3
ENSG00000227543.5_5	0.462813	0.0982999	0.416787	-0.559556	SPAG5-AS1
ENSG00000242686.4_6	0.462377	0.264089	0.620844	-1.68227	AC107464.1
ENSG00000157483.9_4	0.462275	0.000589657	0.0372894	4.32122	MYO1E
ENSG00000167851.15_5	0.461933	0.0048542	0.10503	2.73381	CD300A
ENSG00000197846.3	0.461905	0.155869	0.50378	-1.02659	HIST1H2BF
ENSG00000243629.2_5	0.461795	0.0286962	0.241048	0.963462	LINC00880
ENSG00000232187.1_2	0.461645	0.128472	0.466314	-0.910007	FTH1P7
ENSG00000252892.1	0.461412	0.216587	0.576621	-1.56921	RNU6-548P
ENSG00000169554.21_6	0.461201	0.00247611	0.0750712	3.51724	ZEB2
ENSG00000010310.9_5	0.461133	0.0418915	0.288951	1.5893	GIPR
ENSG00000149289.11_4	0.461051	0.0121939	0.162105	2.64933	ZC3H12C
ENSG00000169599.12_2	0.460859	0.000520694	0.0349025	4.13325	NFU1
ENSG00000272505.1_7	0.460744	0.230253	0.588869	-1.52837	AC104964.4
ENSG00000160325.14_2	0.460178	0.147317	0.492453	-1.05611	CACFD1
ENSG00000128512.15	0.460138	0.216521	0.576621	-0.784216	DOCK4
ENSG00000167889.12_3	0.459046	0.172671	0.52529	-0.974015	MGAT5B
ENSG00000260526.1_6	0.458866	0.132818	0.472078	-0.800417	AC109347.1
ENSG00000149646.12_6	0.458822	0.0611732	0.339999	0.729625	CNBD2
ENSG00000131019.11_3	0.458756	0.0241104	0.221929	1.56875	ULBP3
ENSG00000170681.7_6	0.457771	0.223119	0.581823	-1.50201	CAVIN4
ENSG00000224261.2_4	0.457441	0.241559	0.599226	-1.89279	RPSAP18
ENSG00000151164.18_3	0.456345	0.0349658	0.267799	1.14014	RAD9B
ENSG00000244171.4_2	0.455363	0.182957	0.540545	-1.172	PBX2P1
ENSG00000267422.1_5	0.455211	0.243638	0.601354	-1.80786	AC016582.2
ENSG00000218018.3_6	0.455126	0.108225	0.434493	0.202429	AL109955.1
ENSG00000286817.1_2	0.454115	0.215812	0.575809	-0.803296	AC105339.6
ENSG00000224596.8_7	0.454095	0.303384	0.653927	-1.58484	ZMIZ1-AS1
ENSG00000279827.1_5	0.453861	0.177374	0.532006	-0.606239	AC136469.2
ENSG00000224334.1_5	0.453696	0.244604	0.602483	-1.69774	AP000357.1
ENSG00000144290.17_5	0.453119	0.0406229	0.284655	2.07297	SLC4A10
ENSG00000099725.14_3	0.452941	0.0612069	0.339999	1.30174	PRKY
ENSG00000180539.8_6	0.452555	0.0367882	0.274102	1.22078	C9orf139
ENSG00000125144.13_5	0.452321	0.0202739	0.205044	2.36819	MT1G
ENSG00000154269.15_4	0.451951	0.301972	0.653009	-1.07409	ENPP3
ENSG00000205189.12_3	0.451888	0.0261324	0.230271	1.76219	ZBTB10
ENSG00000106665.15_7	0.451145	0.09763	0.415142	0.338848	CLIP2
ENSG00000229391.7_2	0.451082	0.175432	0.528991	0.271185	HLA-DRB6
ENSG00000273356.1_5	0.451039	0.103189	0.426253	-0.0533375	LINC02019
ENSG00000178537.10_3	0.450881	0.000139438	0.0155774	5.74151	SLC25A20
ENSG00000136193.17_4	0.450545	0.0551552	0.324304	2.82421	SCRN1
ENSG00000124570.20_5	0.449899	7.68231e-05	0.0114516	4.96116	SERPINB6
ENSG00000259456.4_8	0.449687	0.113669	0.443735	0.32868	ADNP-AS1
ENSG00000236296.8_5	0.449649	0.102531	0.425426	-0.324152	GUSBP5
ENSG00000171714.11_3	0.448819	0.392657	0.718069	-2.04669	ANO5
ENSG00000197128.11_3	0.44847	0.000786272	0.0434418	3.59648	ZNF772
ENSG00000168824.14_4	0.448275	0.0722748	0.364293	0.725637	NSG1
ENSG00000065621.15_3	0.447993	0.217097	0.577122	-0.875545	GSTO2
ENSG00000075290.8_3	0.447866	0.196678	0.555024	-0.868469	WNT8B
ENSG00000259172.1_6	0.447656	0.166583	0.516746	-1.306	AC023024.1
ENSG00000183397.5_2	0.447208	0.0495235	0.310709	0.785864	C19orf71
ENSG00000020129.16_4	0.446848	0.000153813	0.0158733	5.02106	NCDN
ENSG00000088836.14_8	0.446266	0.110611	0.439037	0.802048	SLC4A11
ENSG00000129749.3_4	0.445854	0.0717981	0.363363	0.303027	CHRNA10
ENSG00000256139.2_7	0.445774	0.311842	0.661905	-1.88845	AC007637.1
ENSG00000203778.8_3	0.445647	0.0339311	0.26351	1.06042	FAM229B
ENSG00000230183.4_4	0.445563	0.157008	0.505281	-0.983716	CNOT6LP1
ENSG00000087589.16_2	0.445544	0.00343727	0.0882563	2.82081	CASS4
ENSG00000236263.1_6	0.445104	0.145201	0.489492	-0.847412	AC234582.2
ENSG00000234130.2_5	0.44493	0.182953	0.540545	-1.24474	AL359263.1
ENSG00000175866.15_6	0.444138	0.0412549	0.287002	0.907432	BAIAP2
ENSG00000185267.10_4	0.444137	0.254357	0.612275	-0.690694	CDNF
ENSG00000023171.18_6	0.444045	2.75195e-05	0.00615328	6.95089	GRAMD1B
ENSG00000006837.12_5	0.44402	0.133873	0.473639	-0.850701	CDKL3
ENSG00000088992.18_3	0.443267	0.00581832	0.113676	3.86195	TESC
ENSG00000152582.14_6	0.443188	0.000956892	0.0476935	3.98307	SPEF2
ENSG00000245552.7_6	0.443096	0.0998224	0.419465	1.41	AP000787.1
ENSG00000134193.15_3	0.442764	0.0967796	0.413849	1.5325	REG4
ENSG00000186889.10_4	0.442497	0.239181	0.596654	-1.57118	TMEM17
ENSG00000230793.1_4	0.442477	0.398719	0.72199	-2.04308	SMARCE1P5
ENSG00000165028.12_3	0.442361	0.12033	0.454865	-0.475894	NIPSNAP3B
ENSG00000095637.22_7	0.442336	0.150724	0.497681	0.145984	SORBS1
ENSG00000237638.2_6	0.44222	0.0451581	0.296856	0.821349	LINC02245
ENSG00000236058.3_4	0.442164	0.345503	0.685152	-1.85755	RPL17P36
ENSG00000248015.7_7	0.441688	0.0704813	0.360559	0.406479	AC005329.1
ENSG00000148935.11_7	0.441471	0.193333	0.552022	-1.4082	GAS2
ENSG00000272341.1_6	0.441375	0.0281222	0.239434	2.06801	AL137003.2
ENSG00000283994.1_5	0.441372	0.221607	0.580563	-1.22613	AC092652.3
ENSG00000101161.8_3	0.441332	0.00136303	0.0566909	7.42248	PRPF6
ENSG00000156804.7_3	0.441327	0.000794657	0.0434418	4.54076	FBXO32
ENSG00000250462.8_2	0.439221	0.0103207	0.150818	2.29239	LRRC37BP1
ENSG00000155980.12_3	0.43875	0.0103667	0.151119	1.98087	KIF5A
ENSG00000170161.7_6	0.438482	0.215656	0.575809	0.416797	AL512625.1
ENSG00000189058.9_5	0.438209	0.331828	0.676386	-0.713516	APOD
ENSG00000186952.15_5	0.437459	0.138505	0.479421	-0.842623	TMEM232
ENSG00000244490.1_4	0.43622	0.302135	0.653009	-1.69316	RWDD4P1
ENSG00000228037.1_6	0.435877	0.313399	0.662823	-1.21542	AL139246.3
ENSG00000204428.12_3	0.435432	0.0921963	0.404556	0.611503	LY6G5C
ENSG00000280953.2_3	0.4354	0.0650336	0.349159	0.759367	LINC01163
ENSG00000169715.15_4	0.435216	0.000168465	0.0171172	4.75266	MT1E
ENSG00000157404.15_2	0.435168	0.244272	0.602227	1.5471	KIT
ENSG00000115112.8_3	0.434736	0.262675	0.619187	-2.04696	TFCP2L1
ENSG00000176485.11_5	0.434641	0.0513737	0.317248	2.14237	PLAAT3
ENSG00000273729.1_6	0.434623	0.0601959	0.337073	0.587418	AC007686.3
ENSG00000178115.11_3	0.434549	0.159263	0.506986	-1.15753	GOLGA8Q
ENSG00000154217.15_5	0.434539	0.000283062	0.0242145	5.61655	PITPNC1
ENSG00000131711.15_3	0.43453	0.0553277	0.324925	0.930311	MAP1B
ENSG00000234964.4_4	0.434428	0.0925887	0.40495	0.462852	FABP5P7
ENSG00000132321.17_4	0.434257	0.198857	0.557833	-1.5801	IQCA1
ENSG00000155093.19_5	0.434174	0.00193222	0.0687242	3.26545	PTPRN2
ENSG00000169129.15_5	0.433963	0.0409894	0.285914	2.62518	AFAP1L2
ENSG00000137880.6_3	0.433517	0.0121654	0.161913	2.73576	GCHFR
ENSG00000140839.11_2	0.433505	0.21792	0.577836	-1.85841	CLEC18B
ENSG00000139173.10_5	0.433453	0.129646	0.467798	-0.703337	TMEM117
ENSG00000257337.7_6	0.433346	0.118414	0.452051	-0.600131	AC068888.1
ENSG00000213366.13_4	0.433291	0.00986775	0.14758	2.27548	GSTM2
ENSG00000260027.5_5	0.432825	0.0761802	0.374024	0.0763769	HOXB7
ENSG00000178715.8_5	0.432626	0.223226	0.581823	-0.992549	AL450998.1
ENSG00000197405.8_4	0.432589	0.268036	0.624684	-1.46896	C5AR1
ENSG00000175003.15_6	0.432415	0.295895	0.648388	-1.60877	SLC22A1
ENSG00000279631.1_5	0.432362	0.204169	0.5639	0.403926	AL158211.5
ENSG00000269696.2_6	0.432338	0.16333	0.512232	-1.15217	AC005498.3
ENSG00000188981.11_5	0.43201	0.260475	0.61703	-1.76031	MSANTD1
ENSG00000144476.6_4	0.431466	0.0107028	0.15259	2.05993	ACKR3
ENSG00000131188.12_3	0.431198	0.136072	0.476845	-0.673689	PRR7
ENSG00000205133.12_6	0.431137	0.08095	0.383316	0.616585	TRIQK
ENSG00000128487.16_4	0.430861	0.0153335	0.181965	3.36616	SPECC1
ENSG00000228107.1_7	0.430174	0.206369	0.566798	-1.54769	AP000692.1
ENSG00000100292.17_3	0.430082	0.0780382	0.377433	1.14445	HMOX1
ENSG00000168917.9_3	0.429573	0.17443	0.527847	-0.797087	SLC35G2
ENSG00000221955.10_3	0.429305	0.320019	0.666619	-1.64262	SLC12A8
ENSG00000100336.17_3	0.429261	0.0978151	0.415495	5.33259	APOL4
ENSG00000125505.17_5	0.429169	0.000118214	0.0148539	5.07023	MBOAT7
ENSG00000184619.5_5	0.428716	0.161053	0.509796	-0.766277	KRBA2
ENSG00000225855.7_6	0.428669	0.0740954	0.368281	0.207383	RUSC1-AS1
ENSG00000196208.14_3	0.428354	0.172748	0.525325	-0.454012	GREB1
ENSG00000266921.2_7	0.427959	0.258356	0.616003	-1.38901	AC006213.1
ENSG00000183878.15_6	0.427902	0.260596	0.61703	0.877759	UTY
ENSG00000135338.14_5	0.427533	0.237866	0.595414	-1.22661	LCA5
ENSG00000073670.14_4	0.427531	0.19109	0.549162	-1.22758	ADAM11
ENSG00000172456.17_4	0.427484	0.00325796	0.0865295	2.8924	FGGY
ENSG00000153443.13_3	0.427196	0.0163939	0.186728	2.15866	UBALD1
ENSG00000211804.3_3	0.427195	0.00278127	0.0795118	3.75134	TRDV1
ENSG00000183742.13_4	0.427108	0.149838	0.496448	-0.826796	MACC1
ENSG00000230207.1_4	0.426705	0.111691	0.44161	0.354855	RPL4P5
ENSG00000188343.13_6	0.426532	0.114504	0.445587	0.0225699	FAM92A
ENSG00000255819.7_5	0.426336	0.118231	0.451685	1.49616	KLRC4-KLRK1
ENSG00000237840.6_4	0.425311	0.206748	0.566929	-0.461573	FAM21FP
ENSG00000102897.10_3	0.425081	0.000288045	0.0244065	5.21699	LYRM1
ENSG00000177990.12_4	0.424586	0.0717541	0.363363	1.36278	DPY19L2
ENSG00000100979.15_4	0.423981	0.0397303	0.283017	1.14055	PLTP
ENSG00000154309.8_3	0.423919	0.0656937	0.350111	0.817767	DISP1
ENSG00000154914.17_6	0.423768	0.288986	0.642908	-0.586138	USP43
ENSG00000203327.2_7	0.423663	0.269505	0.625598	-1.98162	AC012358.1
ENSG00000137393.9_2	0.423641	0.0801361	0.382262	0.619517	RNF144B
ENSG00000070081.17_7	0.423332	6.25048e-05	0.0101643	7.575	NUCB2
ENSG00000102409.10_3	0.423142	0.00059654	0.0375144	3.91381	BEX4
ENSG00000196503.4_5	0.422964	0.384759	0.712829	-1.8153	ARL9
ENSG00000279792.1_5	0.422677	0.228466	0.587365	-1.04333	AC015909.5
ENSG00000253210.2_6	0.422253	0.0259021	0.229485	1.61387	AC040970.1
ENSG00000210194.1	0.422069	0.141021	0.483761	-0.738743	MT-TE
ENSG00000219507.4_4	0.421869	0.120487	0.454865	0.0273686	FTH1P8
ENSG00000256590.2_3	0.420961	0.130301	0.468765	-0.273418	TRDV3
ENSG00000221882.3_6	0.420836	0.196688	0.555024	-0.0832168	OR3A2
ENSG00000154277.13_4	0.42063	0.292882	0.646375	0.980604	UCHL1
ENSG00000145246.14_6	0.420423	0.0106065	0.152319	4.44308	ATP10D
ENSG00000224429.8_3	0.420422	0.00371648	0.0912067	3.95697	LINC00539
ENSG00000174028.6_2	0.420375	0.353831	0.690656	1.86556	FAM3C2
ENSG00000187091.13_3	0.420189	0.00352044	0.0889876	3.41647	PLCD1
ENSG00000262663.1_7	0.419401	0.149094	0.495717	-0.161313	AC087222.1
ENSG00000197776.8_3	0.419142	0.133447	0.473178	0.62236	KLHDC1
ENSG00000110881.11_5	0.418981	0.0196205	0.201846	3.8288	ASIC1
ENSG00000196352.15_6	0.418968	0.000138408	0.0155774	6.65461	CD55
ENSG00000105289.15_4	0.418911	0.284047	0.639026	-1.78134	TJP3
ENSG00000198478.8_3	0.4188	0.145266	0.489561	1.34002	SH3BGRL2
ENSG00000287445.1_2	0.418601	0.302244	0.653009	-1.82279	AC092803.3
ENSG00000260219.2_7	0.41859	0.184726	0.542387	-0.173055	CD2BP2-DT
ENSG00000255569.1_2	0.418562	0.00938556	0.144536	2.23464	TRAV1-1
ENSG00000119669.5_3	0.418511	0.00242981	0.0743663	3.23532	IRF2BPL
ENSG00000276900.1_6	0.418313	0.151631	0.499602	0.0462317	AC023157.3
ENSG00000099250.18_7	0.417173	0.0433882	0.291702	2.35953	NRP1
ENSG00000008277.14_2	0.417156	0.0175752	0.191268	2.74442	ADAM22
ENSG00000135916.16_6	0.416703	0.00537092	0.110712	5.60902	ITM2C
ENSG00000114670.14_3	0.416415	0.155847	0.50378	-0.333472	NEK11
ENSG00000111424.11_6	0.416411	4.72072e-05	0.0083632	6.32966	VDR
ENSG00000286964.1_1	0.416408	0.326391	0.671682	-1.50316	AL136169.1
ENSG00000178860.8_2	0.415913	0.183973	0.541674	0.956068	MSC
ENSG00000188070.9_4	0.415831	0.0165235	0.187069	2.72	C11orf95
ENSG00000178585.15_3	0.415783	0.00501526	0.1069	2.77117	CTNNBIP1
ENSG00000258526.7_7	0.415579	0.134159	0.473748	-0.149919	AL049828.1
ENSG00000143185.4_3	0.415559	0.206454	0.566798	-0.264887	XCL2
ENSG00000229251.3_4	0.415501	0.293984	0.646608	-0.886726	HNRNPA1P8
ENSG00000241852.10_5	0.415097	0.0742197	0.368558	0.858165	C8orf58
ENSG00000275426.1_6	0.414556	0.416441	0.733165	-2.13608	AC253576.2
ENSG00000141179.14_3	0.414494	0.00101426	0.0485968	3.66297	PCTP
ENSG00000113504.21_7	0.41447	0.000581882	0.0371876	5.98727	SLC12A7
ENSG00000121690.11_4	0.414271	0.208466	0.568215	0.233335	DEPDC7
ENSG00000228169.3_4	0.414232	0.260364	0.61703	-1.97991	PPIAP19
ENSG00000106733.21_3	0.414057	0.000422557	0.0307135	4.96515	NMRK1
ENSG00000075234.17_5	0.413798	0.00182758	0.067021	3.66159	TTC38
ENSG00000127366.5_3	0.413466	0.248913	0.607159	-1.3812	TAS2R5
ENSG00000154263.17_3	0.413465	0.17589	0.529764	-0.911932	ABCA10
ENSG00000196150.13_3	0.412499	0.0199025	0.203564	2.47472	ZNF250
ENSG00000252835.1	0.412207	0.289346	0.643232	-0.966772	SCARNA21
ENSG00000255446.1_6	0.412193	0.193153	0.552022	-0.165336	AP003064.2
ENSG00000253320.7_8	0.412192	0.176405	0.53083	-0.468602	AZIN1-AS1
ENSG00000204194.1_2	0.412049	0.23188	0.590052	-1.24896	RPL12P1
ENSG00000142959.5_3	0.411828	0.199768	0.558449	-1.36593	BEST4
ENSG00000196951.11_7	0.411048	0.0742659	0.368614	0.755573	SCOC-AS1
ENSG00000198743.7_6	0.411017	5.27121e-05	0.00912486	7.48461	SLC5A3
ENSG00000153208.17_3	0.410831	0.223707	0.58229	-0.326532	MERTK
ENSG00000261423.1_7	0.410688	0.201264	0.560486	-0.368655	TMEM202-AS1
ENSG00000256223.6_6	0.410167	0.00615219	0.116935	2.6088	ZNF10
ENSG00000287420.1_1	0.410097	0.130705	0.469377	0.118667	AL590068.4
ENSG00000171703.17_4	0.40997	0.00722982	0.126514	3.6419	TCEA2
ENSG00000259612.1_4	0.409901	0.317076	0.664524	-1.85034	EEF1A1P22
ENSG00000120278.16_5	0.409385	0.0910142	0.40317	1.19235	PLEKHG1
ENSG00000234782.3_4	0.409152	0.114968	0.446215	0.246981	TPT1P9
ENSG00000197530.12_7	0.409109	0.0132231	0.168581	2.3738	MIB2
ENSG00000136854.21_7	0.408982	0.0239347	0.22107	4.586	STXBP1
ENSG00000149054.16_5	0.408204	0.0618783	0.341682	1.31603	ZNF215
ENSG00000124496.12_3	0.408057	0.00591029	0.115054	7.31433	TRERF1
ENSG00000277991.4_6	0.407962	0.212793	0.572837	-0.337976	FP236241.1
ENSG00000139193.3_3	0.407646	0.000177283	0.0172727	6.50633	CD27
ENSG00000088256.9_3	0.407579	0.150564	0.497681	-0.56593	GNA11
ENSG00000140104.14_6	0.407504	0.406664	0.726474	-1.91234	CLBA1
ENSG00000187944.3_3	0.407313	0.119352	0.453279	-0.333118	C2orf66
ENSG00000170486.11_6	0.407119	0.520844	0.798546	-2.30912	KRT72
ENSG00000013016.16_4	0.407071	0.0747533	0.370188	1.50792	EHD3
ENSG00000145362.19_7	0.406924	0.0313171	0.253017	1.45383	ANK2
ENSG00000248734.2_6	0.406629	0.302056	0.653009	-1.1468	AC008906.1
ENSG00000262001.1_6	0.406457	0.0513581	0.317248	1.1919	DLGAP1-AS2
ENSG00000232021.7_5	0.405948	0.0588374	0.334236	0.907025	LEF1-AS1
ENSG00000279765.3_7	0.405858	0.330052	0.674881	-1.93612	AC013394.1
ENSG00000134460.17_6	0.405815	0.000172937	0.0172727	8.84729	IL2RA
ENSG00000223960.7_8	0.405779	0.000115443	0.0148539	6.5859	CHROMR
ENSG00000128309.16_2	0.405658	0.00692692	0.124172	3.74166	MPST
ENSG00000143079.15_5	0.405546	0.0571774	0.330651	0.889791	CTTNBP2NL
ENSG00000003147.19_6	0.405264	0.0426857	0.290885	1.33676	ICA1
ENSG00000259153.2_6	0.405047	0.0900274	0.40098	0.930015	AC004816.1
ENSG00000236780.7_6	0.404747	0.305883	0.656414	-1.91913	LINC01829
ENSG00000223559.1_5	0.404656	0.233837	0.591984	-1.69128	AC073136.1
ENSG00000166398.13_4	0.404413	0.00213058	0.0701237	3.83358	KIAA0355
ENSG00000177181.15_5	0.404306	0.0756833	0.373242	1.0707	RIMKLA
ENSG00000256538.2_6	0.40401	0.269765	0.625617	-1.29485	AC046130.2
ENSG00000260549.1_4	0.403661	0.0372404	0.275395	1.66495	MT1L
ENSG00000187060.5	0.403395	0.239006	0.596644	-1.64117	RP11-187C18.3
ENSG00000165698.16_6	0.40338	0.0162048	0.185855	2.29298	SPACA9
ENSG00000189430.13_3	0.403355	0.16714	0.517957	-0.393062	NCR1
ENSG00000081377.17_5	0.401846	0.0115074	0.159705	2.93659	CDC14B
ENSG00000261064.1_7	0.401591	0.335321	0.677697	-2.00622	LINC02256
ENSG00000251791.1	0.401041	0.357841	0.694712	-1.59104	SCARNA6
ENSG00000120885.22_5	0.400943	0.0340316	0.263766	5.17559	CLU
ENSG00000116985.12_4	0.400902	0.228098	0.586699	-1.504	BMP8B
ENSG00000137960.6_4	0.400765	0.225541	0.58401	-1.33746	GIPC2
ENSG00000232573.1_4	0.399959	0.0436306	0.292279	1.88697	RPL3P4
ENSG00000230747.1_7	0.399903	0.251318	0.60974	-1.35054	AC021188.1
ENSG00000232907.8_6	0.399795	0.200644	0.55982	-0.302036	DLGAP4-AS1
ENSG00000101849.17_7	0.399745	0.000138402	0.0155774	6.20179	TBL1X
ENSG00000248445.5_6	0.399659	0.123648	0.459406	-0.0398337	SEMA6A-AS1
ENSG00000240403.5_3	0.399598	0.234727	0.593043	-0.562572	KIR3DL2
ENSG00000263126.1_7	0.399536	0.212233	0.572457	-1.10265	AC040162.3
ENSG00000210117.1	0.3993	0.170598	0.523235	-0.131245	MT-TW
ENSG00000124257.6_2	0.39927	0.332444	0.676572	-1.4894	NEURL2
ENSG00000203827.7	0.399061	0.179824	0.535925	0.404051	NBPF16
ENSG00000212743.2_7	0.399001	0.269783	0.625617	-1.35379	LINC02656
ENSG00000245694.10_4	0.398754	0.00164634	0.06356	3.87436	CRNDE
ENSG00000238005.4_7	0.398564	0.199653	0.558449	-0.609412	AL391832.2
ENSG00000269937.1_6	0.398509	0.220206	0.578966	-0.841091	AC093525.7
ENSG00000213433.5_4	0.398393	0.248348	0.606607	-1.63732	RPLP1P6
ENSG00000226002.1_4	0.398317	0.401485	0.723634	-1.11657	GTF2IP14
ENSG00000131069.20_7	0.398095	0.00300817	0.0829256	5.17618	ACSS2
ENSG00000171219.9_4	0.397839	0.206942	0.566929	-0.374379	CDC42BPG
ENSG00000114541.15_4	0.39783	0.00023954	0.0217873	5.71673	FRMD4B
ENSG00000173801.17_5	0.397822	0.13809	0.47932	0.0626419	JUP
ENSG00000241112.1_4	0.397464	0.304259	0.654565	-1.72435	RPL29P14
ENSG00000188277.10_3	0.397407	0.178799	0.533943	-0.50153	C15orf62
ENSG00000163217.2_3	0.397375	0.244871	0.602483	1.65747	BMP10
ENSG00000066697.14_5	0.397028	0.00762861	0.130375	2.66391	MSANTD3
ENSG00000139112.11_4	0.396786	0.0369118	0.274141	4.67676	GABARAPL1
ENSG00000160271.16_6	0.396479	0.00158492	0.0623854	3.66123	RALGDS
ENSG00000152527.14_6	0.396405	0.081118	0.383726	0.58634	PLEKHH2
ENSG00000233672.8_7	0.396236	0.0818146	0.385242	0.527297	RNASEH2B-AS1
ENSG00000240038.6_3	0.396153	0.199543	0.558449	1.33657	AMY2B
ENSG00000182197.11_6	0.395879	0.000973442	0.0480719	3.83383	EXT1
ENSG00000165312.6_2	0.39581	0.00200234	0.0690272	3.64298	OTUD1
ENSG00000163346.17_4	0.395768	0.00394757	0.0937527	6.97481	PBXIP1
ENSG00000271576.1_6	0.395755	0.239895	0.59685	-1.02131	AL359504.2
ENSG00000130052.13_5	0.395616	0.117293	0.450806	0.706781	STARD8
ENSG00000204934.10_6	0.395572	0.0643833	0.347355	2.13013	ATP6V0E2-AS1
ENSG00000085185.15_5	0.395363	0.0101714	0.150191	2.51894	BCORL1
ENSG00000197506.8_3	0.395138	0.129274	0.467321	-0.282646	SLC28A3
ENSG00000114796.16_5	0.394905	0.0504425	0.314409	4.35267	KLHL24
ENSG00000257642.1_7	0.394645	0.0115561	0.160105	3.05571	AC011313.1
ENSG00000105371.10_5	0.394393	0.170069	0.522608	-0.760632	ICAM4
ENSG00000257556.2_6	0.392876	0.288674	0.642599	-1.87338	LINC02298
ENSG00000167769.5_3	0.392434	0.294581	0.647169	-1.66529	ACER1
ENSG00000286416.1_1	0.392135	0.370865	0.70499	-1.30411	AL442067.3
ENSG00000235257.9_8	0.391531	0.233904	0.591986	-0.975292	ITGA9-AS1
ENSG00000130595.19_6	0.391505	0.112085	0.441999	-0.0403524	TNNT3
ENSG00000172543.8_5	0.391353	0.0596566	0.336202	7.75332	CTSW
ENSG00000267138.1_8	0.391206	0.221371	0.580372	-1.2296	AC005954.1
ENSG00000143367.16_5	0.391103	0.00752949	0.12952	2.70571	TUFT1
ENSG00000183569.18_4	0.390964	0.278316	0.633414	-1.31089	SERHL2
ENSG00000179523.5_5	0.39062	0.0192199	0.200188	2.33728	EIF3J-DT
ENSG00000280374.1_7	0.390525	0.281817	0.636054	-1.21508	AC019080.6
ENSG00000224046.2_6	0.39049	0.259921	0.616952	-1.15851	AC005076.1
ENSG00000111816.8_3	0.3904	0.230123	0.588869	-1.39495	FRK
ENSG00000244151.1_6	0.390356	0.158146	0.506652	-0.343887	AC010973.2
ENSG00000178852.16_6	0.38979	0.105071	0.428999	0.217434	EFCAB13
ENSG00000110002.16_4	0.38961	0.00662178	0.121003	3.32857	VWA5A
ENSG00000123453.18_5	0.389506	0.141391	0.484208	-0.0036841	SARDH
ENSG00000177640.16_7	0.388991	0.372113	0.705945	-1.53327	CASC2
ENSG00000111261.14_5	0.388719	0.28502	0.639362	-1.85046	MANSC1
ENSG00000267470.6_8	0.388082	0.134265	0.473781	0.237996	ZNF571-AS1
ENSG00000090238.12_4	0.38804	0.0188904	0.198639	3.22058	YPEL3
ENSG00000287061.1_1	0.387373	0.0542062	0.322936	1.39315	AC124248.2
ENSG00000234975.6_4	0.387349	0.178572	0.53386	-0.449487	FTH1P2
ENSG00000287200.1_1	0.387231	0.256133	0.613911	-1.53163	AC022506.2
ENSG00000267185.1_4	0.387226	0.238144	0.595455	-1.54309	PTP4A2P1
ENSG00000232368.1_4	0.387153	0.235688	0.593795	0.00262969	FTLP2
ENSG00000095066.11_7	0.386775	0.00794232	0.133227	2.71274	HOOK2
ENSG00000205763.13_2	0.386774	0.209967	0.569546	-0.528738	RP9P
ENSG00000229809.8_4	0.386472	0.0227506	0.215909	2.05197	ZNF688
ENSG00000132846.6_8	0.38647	0.0176386	0.19135	2.20261	ZBED3
ENSG00000137731.14_5	0.386455	0.193353	0.552022	0.50093	FXYD2
ENSG00000120051.15_5	0.386394	0.157557	0.505651	0.288358	CFAP58
ENSG00000230587.2_4	0.385738	0.0275797	0.237309	2.25297	LINC02580
ENSG00000185818.7_4	0.385468	0.452118	0.753327	-1.92201	NAT8L
ENSG00000287168.1_2	0.385349	0.194083	0.552431	0.765541	AL512625.3
ENSG00000176868.2_6	0.385039	0.340011	0.681674	-0.678012	AL358781.1
ENSG00000100003.18_4	0.384881	0.0250352	0.225914	1.8343	SEC14L2
ENSG00000165807.8_6	0.384808	0.347997	0.687075	-1.88494	PPP1R36
ENSG00000214595.11_2	0.384444	0.0781961	0.377588	1.22722	EML6
ENSG00000260388.2_5	0.384162	0.202795	0.562139	-0.976846	LINC00562
ENSG00000104043.14_3	0.3837	0.00194067	0.0687242	6.23301	ATP8B4
ENSG00000273265.1_6	0.383568	0.21142	0.571781	-1.08769	CNNM3-DT
ENSG00000231840.2_6	0.38333	0.278559	0.633414	-0.951519	AC073342.1
ENSG00000177045.10_6	0.383145	0.259626	0.616842	-1.39299	SIX5
ENSG00000229689.3_5	0.383011	0.345572	0.685152	-0.247573	AC009237.3
ENSG00000249209.2_6	0.382366	0.12302	0.458113	-0.0660254	AP000311.1
ENSG00000243927.6_4	0.382271	0.000796033	0.0434418	4.72002	MRPS6
ENSG00000149489.8_5	0.381883	0.104588	0.428099	0.155346	ROM1
ENSG00000168386.18_4	0.381414	0.0263248	0.231081	1.91566	FILIP1L
ENSG00000233846.2_5	0.380668	0.287169	0.64138	-1.77962	SELENOTP1
ENSG00000134532.18_5	0.38056	0.453439	0.754	-1.50126	SOX5
ENSG00000280088.1_6	0.380539	0.0167056	0.187682	2.50684	AC126474.2
ENSG00000125170.11_5	0.380457	0.0445357	0.295041	1.89263	DOK4
ENSG00000197959.14_5	0.380365	0.0568851	0.330611	1.08304	DNM3
ENSG00000254531.1_6	0.380361	0.221454	0.580459	-0.821003	AP001816.1
ENSG00000160191.18_4	0.380239	0.0512453	0.317248	1.70139	PDE9A
ENSG00000287697.1_1	0.380042	0.16797	0.519088	-0.292069	Z99127.4
ENSG00000197646.8_3	0.379979	0.0492864	0.310534	1.77547	PDCD1LG2
ENSG00000134986.13_5	0.37963	0.000747996	0.0428457	4.35986	NREP
ENSG00000157734.14_3	0.379463	0.217897	0.577836	-0.356543	SNX22
ENSG00000279923.1_5	0.379383	0.407969	0.727825	-2.07698	AC022417.1
ENSG00000258359.1_4	0.378633	0.284594	0.639362	-1.59732	PCNPP1
ENSG00000095303.17_7	0.378597	0.368449	0.703137	-1.42941	PTGS1
ENSG00000103254.10_5	0.378144	0.296494	0.649112	-1.80535	ANTKMT
ENSG00000159958.6_3	0.378066	0.0775809	0.376677	0.920058	TNFRSF13C
ENSG00000112294.13_4	0.377982	0.00168814	0.0640254	3.79424	ALDH5A1
ENSG00000227766.1_5	0.377712	0.193592	0.552022	-0.149117	AL671277.1
ENSG00000258317.1_7	0.377691	0.219969	0.578734	-1.03328	AC034102.6
ENSG00000227536.1_4	0.377064	0.230829	0.589302	-0.982507	SOCS5P4
ENSG00000185046.18_5	0.377044	0.3097	0.659894	-0.092606	ANKS1B
ENSG00000162714.12_3	0.377018	0.00176925	0.0656294	3.89281	ZNF496
ENSG00000135931.17_5	0.376865	0.0821812	0.386062	0.659606	ARMC9
ENSG00000269939.1_6	0.376834	0.219774	0.578515	-1.1311	PCF11-AS1
ENSG00000243824.1_4	0.376678	0.32723	0.673075	-1.13688	RPL12P6
ENSG00000173890.17_4	0.376341	0.0220933	0.213609	3.10286	GPR160
ENSG00000149557.14_7	0.376041	0.208001	0.568215	-0.701458	FEZ1
ENSG00000232629.9_5	0.37546	0.216415	0.576621	-0.323199	HLA-DQB2
ENSG00000100439.10_2	0.37532	0.00210469	0.0701237	3.71596	ABHD4
ENSG00000138764.15_5	0.375192	0.00613324	0.116935	4.74935	CCNG2
ENSG00000197872.11_4	0.375154	0.144997	0.489097	0.404117	FAM49A
ENSG00000224183.1_4	0.374905	0.195105	0.552958	-0.343045	SDHDP6
ENSG00000286590.1_1	0.374783	0.30585	0.656414	-1.66268	AL132775.1
ENSG00000257285.6_6	0.37452	0.226297	0.584674	-0.539337	AL132780.1
ENSG00000225039.1_5	0.374321	0.338413	0.680419	-1.23688	LINC01058
ENSG00000080854.15_5	0.374175	5.64479e-05	0.00956585	8.65993	IGSF9B
ENSG00000129657.16_7	0.374057	0.00148609	0.0595138	7.35226	SEC14L1
ENSG00000184949.16_6	0.373831	0.540053	0.810432	-1.72857	FAM227A
ENSG00000149260.18_6	0.373831	0.267813	0.624497	-0.942782	CAPN5
ENSG00000273192.1_6	0.373664	0.204243	0.5639	-0.906937	AL671710.1
ENSG00000074047.21_3	0.373557	0.286861	0.641235	-0.737185	GLI2
ENSG00000137338.5_3	0.373506	0.0373216	0.275615	2.78424	PGBD1
ENSG00000214184.3_5	0.372821	0.239941	0.59685	-1.40357	GCC2-AS1
ENSG00000228408.6_7	0.372546	0.117816	0.451547	1.44021	AL031056.1
ENSG00000137266.14_4	0.372161	0.26966	0.625617	-0.980616	SLC22A23
ENSG00000185669.6_3	0.372152	0.0264423	0.231734	2.12177	SNAI3
ENSG00000255200.1_4	0.372102	0.350656	0.688558	-1.24034	PGAM1P8
ENSG00000283709.1_4	0.372028	0.305865	0.656414	-1.68114	FAM238C
ENSG00000188191.15_5	0.371988	0.0146282	0.177201	5.01843	PRKAR1B
ENSG00000248923.1_4	0.371825	0.104612	0.428099	0.977982	MTND5P11
ENSG00000184515.11_3	0.371593	0.0895082	0.400498	0.859322	BEX5
ENSG00000286873.1_1	0.371473	0.21521	0.575239	-1.08789	AC012306.3
ENSG00000255165.1_7	0.370932	0.615636	0.851191	-2.40959	AC134775.1
ENSG00000230606.6	0.370903	0.014947	0.180098	2.56326	AC159540.1
ENSG00000059728.11_4	0.370867	0.000707368	0.0413158	5.18794	MXD1
ENSG00000163328.13_3	0.370431	0.0733425	0.366555	4.97163	GPR155
ENSG00000236609.4_3	0.370409	0.321053	0.667423	-0.555545	ZNF853
ENSG00000134030.14_7	0.370026	0.270165	0.62608	0.32224	CTIF
ENSG00000161860.8_5	0.369698	0.0657776	0.350111	1.63335	SYCE2
ENSG00000182095.14_5	0.36951	0.000794203	0.0434418	5.42607	TNRC18
ENSG00000165449.11_2	0.369326	0.316975	0.664524	0.44134	SLC16A9
ENSG00000237417.1_4	0.369226	0.344145	0.68405	-1.9103	XRCC6P1
ENSG00000225137.1_2	0.369166	0.161878	0.511046	0.10957	DYNC1I2P1
ENSG00000273211.1_7	0.369142	0.342035	0.683024	-1.3503	AC137630.4
ENSG00000223547.10_4	0.368976	0.0795275	0.380479	0.945058	ZNF844
ENSG00000283528.2_5	0.36872	0.276085	0.631295	-1.39339	TCAF2C
ENSG00000167880.7_4	0.368577	0.232004	0.590146	-0.560821	EVPL
ENSG00000233369.7_5	0.368533	0.0253787	0.226679	2.29897	GTF2IP4
ENSG00000280739.3_4	0.368131	0.0570521	0.330651	1.25696	EIF1B-AS1
ENSG00000133794.17_3	0.367132	0.00503685	0.10703	5.34579	ARNTL
ENSG00000146267.12_3	0.367105	0.189914	0.54822	-0.502768	FAXC
ENSG00000184731.6_3	0.366985	0.113335	0.443268	0.382409	FAM110C
ENSG00000255026.1_6	0.36677	0.0330109	0.260128	3.22184	AC136475.3
ENSG00000154146.13_3	0.366591	0.139154	0.481047	0.39031	NRGN
ENSG00000005189.19_5	0.366559	0.00146881	0.0594131	4.0777	REXO5
ENSG00000148848.14_5	0.366418	0.264989	0.621784	-0.576407	ADAM12
ENSG00000133116.8_4	0.366385	0.420745	0.735993	-1.16283	KL
ENSG00000020633.18_2	0.366145	0.000658745	0.0398689	7.63712	RUNX3
ENSG00000138678.11_3	0.365956	0.00674385	0.122539	4.14333	GPAT3
ENSG00000115896.16_3	0.365573	0.230698	0.589302	1.63275	PLCL1
ENSG00000271855.1_6	0.365481	0.4321	0.74376	-1.91699	AC073195.1
ENSG00000102001.12_4	0.365283	0.266418	0.623138	-1.08835	CACNA1F
ENSG00000180015.12_5	0.365245	0.22965	0.588498	-0.927943	AC093909.1
ENSG00000146021.15_5	0.365239	0.00417171	0.096089	3.58345	KLHL3
ENSG00000286364.1_1	0.364969	0.223628	0.582177	-0.923232	AL512308.1
ENSG00000105429.13_4	0.364745	0.00964155	0.14627	3.85941	MEGF8
ENSG00000006327.13_2	0.364661	0.18359	0.541127	-0.271504	TNFRSF12A
ENSG00000243155.1_8	0.364536	0.290755	0.64457	-1.29616	AL162431.1
ENSG00000148090.11_2	0.363742	0.00326795	0.0865295	4.41458	AUH
ENSG00000162643.13_4	0.36343	0.335934	0.677889	0.128716	WDR63
ENSG00000091137.14_5	0.363413	0.138365	0.479391	5.43778	SLC26A4
ENSG00000105983.22_5	0.362907	0.000284275	0.0242145	5.69556	LMBR1
ENSG00000181798.3_4	0.362883	0.259914	0.616952	-0.853459	LINC00471
ENSG00000168675.18_5	0.362866	0.0010749	0.0490221	6.06753	LDLRAD4
ENSG00000148450.13_5	0.362794	0.0597082	0.336223	1.26103	MSRB2
ENSG00000221990.4_6	0.362596	0.131737	0.470666	0.73774	EXOC3-AS1
ENSG00000112379.9_3	0.3625	0.252191	0.61031	-1.23652	ARFGEF3
ENSG00000248503.2_5	0.362087	0.404477	0.724969	-1.06452	AL356235.1
ENSG00000133460.19_4	0.36151	0.0252758	0.226362	2.71864	SLC2A11
ENSG00000153982.11_4	0.361335	0.087782	0.396967	1.15636	GDPD1
ENSG00000286831.1_1	0.361304	0.377295	0.70876	-0.836728	AC244472.1
ENSG00000246263.3_6	0.361161	0.165916	0.515591	0.944655	UBR5-AS1
ENSG00000236137.1_6	0.360928	0.0976806	0.415142	0.531507	AL445231.1
ENSG00000287603.1_2	0.360476	0.111956	0.441852	0.431524	AC008403.3
ENSG00000256039.2_6	0.360233	0.0691628	0.357563	5.8152	LINC02446
ENSG00000139266.6_3	0.360168	0.00424822	0.0967355	3.26812	MARCH9
ENSG00000172985.11_3	0.360096	0.344354	0.68405	-1.55501	SH3RF3
ENSG00000171174.15_3	0.359974	0.150012	0.496804	1.27978	RBKS
ENSG00000178764.8_4	0.359971	0.000639293	0.0393497	4.6597	ZHX2
ENSG00000287222.1_2	0.359909	0.154194	0.50149	0.485885	AC234917.3
ENSG00000279748.1_5	0.359412	0.232146	0.590227	-1.12996	AC008764.9
ENSG00000274460.1_6	0.35917	0.302344	0.653012	-0.299736	AC092119.2
ENSG00000273855.1_7	0.358879	0.259432	0.6168	-1.42323	AC020658.5
ENSG00000130590.14_4	0.35871	0.00476439	0.104356	4.31146	SAMD10
ENSG00000085465.13_3	0.358576	0.117956	0.4516	0.369893	OVGP1
ENSG00000069869.16_4	0.358389	0.0020397	0.0698662	5.24233	NEDD4
ENSG00000251821.1	0.358365	0.213127	0.573054	-0.83957	RNU6-583P
ENSG00000148158.17_3	0.357763	0.00190467	0.068712	3.85571	SNX30
ENSG00000065320.9_3	0.357501	0.347983	0.687075	-1.98706	NTN1
ENSG00000099284.14_3	0.35745	0.0267935	0.23354	2.36519	H2AFY2
ENSG00000186806.5_3	0.357338	0.220331	0.579119	0.235508	VSIG10L
ENSG00000260306.1_6	0.357274	0.173015	0.525446	0.205117	AC092375.2
ENSG00000149527.18_6	0.357251	0.0298505	0.245561	1.98437	PLCH2
ENSG00000211875.1_3	0.357085	0.392956	0.718393	-1.5282	TRAJ14
ENSG00000136856.18_5	0.356839	0.0171556	0.189284	2.39463	SLC2A8
ENSG00000276141.4_3	0.3567	0.160542	0.509025	0.585872	WHAMMP3
ENSG00000130413.15_5	0.356213	0.195403	0.553261	1.85812	STK33
ENSG00000238072.1_5	0.355962	0.353285	0.690298	-1.29583	AC009244.1
ENSG00000030419.16_4	0.355062	0.0107986	0.153203	5.41121	IKZF2
ENSG00000133138.20_6	0.354948	0.0964836	0.413251	1.25202	TBC1D8B
ENSG00000287539.1_2	0.354902	0.266833	0.623807	-1.38782	AC022966.2
ENSG00000070214.16_3	0.354794	0.00266223	0.0774102	4.32604	SLC44A1
ENSG00000249210.1_2	0.354772	0.28526	0.639362	-0.619611	GAPDHP38
ENSG00000012779.11_3	0.354584	0.0374424	0.276	1.6796	ALOX5
ENSG00000259349.2_6	0.354458	0.23784	0.595414	-0.982737	AC011921.1
ENSG00000105245.9_3	0.354127	0.0836389	0.388153	0.827641	NUMBL
ENSG00000133142.17_5	0.353879	0.0156945	0.183505	3.03631	TCEAL4
ENSG00000213722.9_6	0.353794	0.0123784	0.163306	3.66561	DDAH2
ENSG00000240024.5_5	0.353778	0.0508527	0.31597	3.29479	LINC00888
ENSG00000024862.17_4	0.353749	0.0010461	0.0487559	4.82199	CCDC28A
ENSG00000247151.7_6	0.353529	0.205188	0.565154	-0.551903	CSTF3-DT
ENSG00000234141.1_6	0.353285	0.292651	0.646375	-1.13561	AC006042.4
ENSG00000216866.5_4	0.35308	0.09546	0.411061	0.635365	RPS2P55
ENSG00000147174.11_2	0.352975	0.012637	0.164464	2.82285	GCNA
ENSG00000188766.12_2	0.352684	0.301941	0.653009	-0.849434	SPRED3
ENSG00000223984.1_4	0.352475	0.350673	0.688558	-1.51413	HNRNPRP1
ENSG00000231434.1_5	0.352456	0.226896	0.585571	-0.238274	AL365440.1
ENSG00000279722.1_5	0.35245	0.195082	0.552958	0.00511499	AC007342.7
ENSG00000101084.18_5	0.352427	0.326168	0.67131	-0.499392	RAB5IF
ENSG00000232053.7_8	0.352162	0.417723	0.734172	-1.53502	AC078845.1
ENSG00000284664.1_4	0.352125	0.221068	0.580109	-0.647946	AL161756.3
ENSG00000147650.11_4	0.352066	0.0221052	0.213609	2.2995	LRP12
ENSG00000147234.10_3	0.351855	0.375061	0.707785	-1.58681	FRMPD3
ENSG00000142794.18_3	0.351541	0.0388873	0.280738	2.99515	NBPF3
ENSG00000182873.5_6	0.351477	0.220218	0.578966	-0.506144	PRKCZ-AS1
ENSG00000142687.18_4	0.351254	0.000582102	0.0371876	5.93757	KIAA0319L
ENSG00000251141.6_6	0.351179	0.304769	0.655238	0.423599	MRPS30-DT
ENSG00000235217.6_4	0.350751	0.237656	0.595304	0.247602	TSPY26P
ENSG00000186787.8_5	0.350615	0.113295	0.443268	1.04357	SPIN2B
ENSG00000253520.1_5	0.350437	0.370757	0.704971	-1.69604	AC136628.3
ENSG00000139531.13_5	0.350247	0.0582338	0.333869	2.32159	SUOX
ENSG00000226763.5_4	0.350095	0.434645	0.744906	-1.38806	SRRM5
ENSG00000272787.1_7	0.349938	0.440405	0.74801	-1.27101	AC253536.6
ENSG00000211801.3_3	0.3499	0.00185712	0.0678271	4.68253	TRAV21
ENSG00000251578.1_2	0.349861	0.122874	0.458042	0.625181	TRBV21-1
ENSG00000142173.15_4	0.349746	0.270577	0.626367	1.6083	COL6A2
ENSG00000147117.7_2	0.349569	0.394477	0.718525	-1.66813	ZNF157
ENSG00000152726.14	0.349267	0.134789	0.474648	2.39315	FAM21B
ENSG00000115526.11_4	0.349227	0.0994245	0.418724	3.21675	CHST10
ENSG00000235618.8_3	0.349072	0.432814	0.743911	-1.70045	FAM21EP
ENSG00000163453.11_3	0.348721	0.27209	0.627069	-0.981851	IGFBP7
ENSG00000257390.5_6	0.348468	0.335616	0.677697	-2.00495	AC023055.1
ENSG00000158220.14_3	0.348422	0.222909	0.581717	-0.834634	ESYT3
ENSG00000225093.1_4	0.348366	0.307387	0.658258	-1.46135	RPL3P7
ENSG00000143158.11_3	0.347885	0.00173035	0.0646332	4.75674	MPC2
ENSG00000212125.2_4	0.347827	0.328482	0.674262	-1.52447	TAS2R15P
ENSG00000258302.2_7	0.347706	0.355263	0.692526	-1.67884	AC025034.1
ENSG00000272955.1	0.347486	0.458003	0.757333	-1.12003	KB-226F1.1
ENSG00000249825.6_6	0.347061	0.379496	0.709916	-0.729899	AC012636.1
ENSG00000167705.12_4	0.347016	0.178748	0.533943	-0.172507	RILP
ENSG00000180998.12_5	0.346981	0.131931	0.470981	0.703704	GPR137C
ENSG00000198353.8_4	0.346594	0.283248	0.637943	-0.0322401	HOXC4
ENSG00000178096.9_3	0.346422	0.0597763	0.336223	1.78304	BOLA1
ENSG00000242337.5_5	0.346368	0.22525	0.583757	-0.370346	INHCAP
ENSG00000213985.4_2	0.346334	0.208647	0.568215	-0.197602	AC078899.1
ENSG00000186815.12_5	0.345721	0.00543602	0.111138	4.89059	TPCN1
ENSG00000006756.16_3	0.345389	0.0385703	0.279609	2.26416	ARSD
ENSG00000272777.1_6	0.34538	0.291753	0.645604	-1.51495	AC019131.2
ENSG00000238774.1	0.345094	0.256499	0.614216	-1.06034	AC009121.1
ENSG00000197540.8_4	0.345037	0.0236842	0.220655	3.37532	GZMM
ENSG00000162594.16_5	0.345006	0.0406856	0.284655	1.71123	IL23R
ENSG00000160867.15_4	0.344884	0.317657	0.664838	-1.71697	FGFR4
ENSG00000230006.7_4	0.344868	0.492534	0.780136	-0.613467	ANKRD36BP2
ENSG00000232531.3_5	0.344809	0.276339	0.631661	-1.03126	AC027612.3
ENSG00000234617.2_6	0.344726	0.479936	0.772405	-1.23852	SNRK-AS1
ENSG00000044459.15_4	0.344723	0.0773254	0.376591	1.18855	CNTLN
ENSG00000226015.2_2	0.344588	0.238373	0.595696	0.755508	CCT8P1
ENSG00000196456.13_6	0.344476	0.103871	0.42725	0.703153	ZNF775
ENSG00000261286.1_6	0.344132	0.0541934	0.322936	1.43485	ATP2C2-AS1
ENSG00000275854.1_7	0.344117	0.289007	0.642908	-1.00836	AC084824.4
ENSG00000134202.11_3	0.34389	0.0688297	0.356758	1.1799	GSTM3
ENSG00000211688.1_3	0.343876	0.376256	0.708256	-1.50627	TRGJP2
ENSG00000211745.3_3	0.34387	0.00409475	0.0952583	4.01975	TRBV4-2
ENSG00000198721.12_6	0.343723	0.000828726	0.043887	5.77015	ECI2
ENSG00000077264.15_5	0.3437	0.386408	0.714285	-1.59548	PAK3
ENSG00000051108.15_6	0.343591	0.000355198	0.0277589	6.40669	HERPUD1
ENSG00000100505.13_2	0.343373	0.155339	0.503577	0.0588149	TRIM9
ENSG00000277999.1_6	0.342963	0.315304	0.663304	-1.61343	AC009093.6
ENSG00000198551.10_5	0.342837	0.0655505	0.350111	2.77528	ZNF627
ENSG00000109743.11_4	0.342665	0.200977	0.560362	-0.338011	BST1
ENSG00000236972.2_4	0.342662	0.308377	0.658955	-0.692052	FABP5P1
ENSG00000267757.4_5	0.342576	0.196643	0.555024	0.479402	EML2-AS1
ENSG00000077935.17_3	0.342557	0.190401	0.548729	0.471115	SMC1B
ENSG00000110721.12_3	0.342534	0.0107431	0.152921	3.15487	CHKA
ENSG00000182118.8_4	0.342181	0.102038	0.424516	0.792498	FAM89A
ENSG00000272989.1_5	0.341919	0.139274	0.481256	0.307461	LINC02012
ENSG00000205361.8_2	0.341791	0.216169	0.576558	-0.678117	MT1DP
ENSG00000123989.14_4	0.341619	0.0399834	0.283184	2.02883	CHPF
ENSG00000163121.10_3	0.34145	0.423448	0.737792	-2.03166	NEURL3
ENSG00000188266.14_6	0.341223	0.180618	0.537656	0.413983	HYKK
ENSG00000118514.14_4	0.340889	0.222908	0.581717	-0.0115197	ALDH8A1
ENSG00000184232.9_5	0.340836	0.226366	0.584674	0.0568191	OAF
ENSG00000160211.19_7	0.340628	0.0117302	0.160856	6.59739	G6PD
ENSG00000174579.4_4	0.340591	0.000384878	0.0293656	6.72664	MSL2
ENSG00000269176.2_7	0.340565	0.214155	0.573798	-0.639156	AP001160.3
ENSG00000232388.4_7	0.340471	0.10559	0.429751	0.819316	SMIM26
ENSG00000185950.9_3	0.340201	0.0452135	0.296856	2.37009	IRS2
ENSG00000137265.15_3	0.340194	0.000544342	0.0359154	8.01776	IRF4
ENSG00000239557.1_5	0.340177	0.334556	0.677237	-0.624183	AC092045.1
ENSG00000281195.1_7	0.340081	0.160866	0.509399	0.514845	AC007878.1
ENSG00000216109.1	0.339959	0.314811	0.663304	-1.69085	AL713999.1
ENSG00000174276.7_3	0.339947	0.357685	0.694534	-0.487139	ZNHIT2
ENSG00000176014.13_4	0.339699	0.0721098	0.363803	3.69699	TUBB6
ENSG00000272379.1_7	0.338987	0.375933	0.708233	-1.70404	AL008729.2
ENSG00000211816.2_2	0.338959	0.0359044	0.271119	2.61278	TRAV38-1
ENSG00000117139.17_6	0.338952	0.000258401	0.0228458	5.59447	KDM5B
ENSG00000079308.19_7	0.338727	0.48061	0.772653	-1.33986	TNS1
ENSG00000140323.6_3	0.338555	0.172733	0.525325	-0.0354819	DISP2
ENSG00000251072.2_6	0.338391	0.322927	0.668629	-1.69851	LMNB1-DT
ENSG00000135736.6_3	0.338325	0.0384851	0.279467	2.65343	CCDC102A
ENSG00000163521.16_4	0.338256	0.0403666	0.284474	1.95868	GLB1L
ENSG00000008283.16_4	0.338172	0.0141215	0.174826	2.97366	CYB561
ENSG00000165731.20_6	0.338166	0.260196	0.61703	0.0574045	RET
ENSG00000095321.17_7	0.338055	0.00459741	0.102229	3.61924	CRAT
ENSG00000266904.6_7	0.338023	0.354309	0.691396	-0.544104	LINC00663
ENSG00000178343.5_3	0.33801	0.339769	0.681613	-0.934882	SHISA3
ENSG00000000971.15_2	0.337889	0.0442429	0.294447	2.35211	CFH
ENSG00000277662.1_7	0.337829	0.276533	0.631835	-0.54039	AL354696.1
ENSG00000099330.9_3	0.337565	0.102268	0.424883	1.62339	OCEL1
ENSG00000242088.1_5	0.337458	0.325706	0.670786	-1.80467	AC090602.1
ENSG00000040341.18_7	0.337448	0.00053838	0.0356683	6.05137	STAU2
ENSG00000164162.14_5	0.337359	0.075952	0.373828	1.40677	ANAPC10
ENSG00000142102.16_9	0.337279	0.00249805	0.0752993	6.4807	PGGHG
ENSG00000174428.18_4	0.337156	0.103031	0.42612	1.87191	GTF2IRD2B
ENSG00000237422.2_7	0.33675	0.106591	0.431374	0.988084	AL158071.4
ENSG00000143156.14_5	0.336457	0.00115763	0.0517683	4.89829	NME7
ENSG00000137185.12_3	0.335756	0.0175799	0.191268	2.66686	ZSCAN9
ENSG00000174021.11_4	0.335718	0.184573	0.542221	0.299146	GNG5
ENSG00000182585.10_3	0.335709	0.183257	0.540835	0.793079	EPGN
ENSG00000162994.16_4	0.335506	0.0354813	0.270333	2.45326	CLHC1
ENSG00000196696.12_8	0.335471	0.193159	0.552022	0.644313	AC009022.1
ENSG00000141854.9_5	0.33542	0.330966	0.675033	-1.1686	MISP3
ENSG00000224790.3_7	0.335302	0.318318	0.66506	-1.35151	AP000704.1
ENSG00000197308.9_6	0.334942	0.230136	0.588869	-0.792304	GATA3-AS1
ENSG00000183154.1_6	0.334849	0.371935	0.705749	-1.09365	AC138356.1
ENSG00000198225.5_3	0.334781	0.137597	0.479193	1.1728	FKBP1C
ENSG00000271869.1_6	0.334755	0.432533	0.743812	-1.68844	AC026979.2
ENSG00000081913.14_4	0.334745	0.0126305	0.164464	3.56856	PHLPP1
ENSG00000185100.10_3	0.334635	0.369825	0.704054	-0.721979	ADSSL1
ENSG00000147570.10_4	0.334585	0.390713	0.716855	-1.96591	DNAJC5B
ENSG00000244073.1_4	0.334456	0.331712	0.676236	-1.72357	RPS4XP6
ENSG00000227431.6_6	0.334409	0.558171	0.821915	-2.1631	CSE1L-AS1
ENSG00000170365.10_4	0.334245	0.0670521	0.352078	1.50765	SMAD1
ENSG00000235590.7_6	0.334157	0.32279	0.668629	-1.64373	GNAS-AS1
ENSG00000162755.14_4	0.333493	0.362886	0.699725	-1.49982	KLHDC9
ENSG00000213090.2_5	0.333431	0.311354	0.661889	-1.17979	AC007256.1
ENSG00000151320.11_5	0.333108	0.221761	0.580604	0.5075	AKAP6
ENSG00000178075.20_4	0.332954	0.188713	0.546868	0.172091	GRAMD1C
ENSG00000262049.1_8	0.33293	0.0653314	0.349927	1.35579	AC139530.1
ENSG00000186314.11_4	0.33284	0.169242	0.521061	0.0944087	PRELID2
ENSG00000177873.14_4	0.332759	0.0225301	0.214877	3.35876	ZNF619
ENSG00000006555.11_6	0.332449	0.0358453	0.271054	3.65988	TTC22
ENSG00000187860.10_4	0.332118	0.0418263	0.288869	1.96435	CCDC157
ENSG00000123384.14_4	0.331952	0.240657	0.598011	-0.252023	LRP1
ENSG00000085563.14_5	0.331907	0.00308326	0.0837054	4.14976	ABCB1
ENSG00000231043.3_2	0.331694	0.20006	0.558868	0.129616	AC007238.1
ENSG00000261408.7_6	0.331609	0.264566	0.621154	-1.10072	TEN1-CDK3
ENSG00000268129.1_6	0.331441	0.349911	0.688435	-0.948564	AC026304.1
ENSG00000182308.7_4	0.331023	0.402846	0.724734	-1.1987	DCAF4L1
ENSG00000239335.4_6	0.330894	0.311709	0.661905	-1.34791	LLPH-DT
ENSG00000264188.1_8	0.330824	0.320601	0.666842	-1.69282	AC106037.2
ENSG00000241764.4_6	0.330616	0.0627825	0.344303	1.81611	AC002467.1
ENSG00000271913.7_6	0.330266	0.204638	0.564468	-0.216281	AL035530.2
ENSG00000256238.1_4	0.330131	0.192794	0.551688	-0.210035	SUPT16HP1
ENSG00000214193.11_7	0.329628	0.0592754	0.335068	2.43439	SH3D21
ENSG00000261645.7_6	0.329509	0.309922	0.660065	-1.05687	DISC1FP1
ENSG00000175928.6_3	0.329023	0.26445	0.620971	-0.484206	LRRN1
ENSG00000229932.3_4	0.328845	0.125286	0.461657	1.10838	YWHAZP3
ENSG00000135052.16_5	0.328344	0.0295629	0.244194	2.45913	GOLM1
ENSG00000211818.1_2	0.328333	0.0215785	0.209904	2.54896	TRAV39
ENSG00000271857.1_6	0.328226	0.126746	0.463745	0.800193	AL096865.1
ENSG00000276814.1_6	0.328209	0.143712	0.486511	0.542697	AC004801.6
ENSG00000233916.1_2	0.328182	0.365904	0.700938	-1.77742	ZDHHC20P1
ENSG00000137101.12_2	0.327452	0.0447545	0.295904	2.01073	CD72
ENSG00000139351.15_4	0.327387	0.203907	0.563746	-0.262122	SYCP3
ENSG00000275120.3_7	0.327346	0.324944	0.670095	-0.839981	AC048382.5
ENSG00000261087.1_6	0.327173	0.180782	0.53767	0.120324	AP003469.4
ENSG00000178234.13_5	0.327153	0.00805128	0.1335	4.66918	GALNT11
ENSG00000267655.1_7	0.326907	0.31638	0.664117	-0.843743	AC125437.1
ENSG00000075240.17_4	0.326888	0.00109657	0.049312	5.63416	GRAMD4
ENSG00000214439.4_4	0.326874	0.132198	0.471148	0.515305	FAM185BP
ENSG00000132906.18_6	0.326204	0.00229417	0.0722372	4.32263	CASP9
ENSG00000099365.11_3	0.326157	0.0791822	0.379776	1.52823	STX1B
ENSG00000288187.1_1	0.326096	0.225896	0.584302	0.0602185	CU633906.5
ENSG00000134278.15_3	0.325395	0.00641223	0.11875	3.39993	SPIRE1
ENSG00000156931.15_7	0.325291	0.000511857	0.0349025	6.5864	VPS8
ENSG00000183281.14_2	0.325142	0.208579	0.568215	-0.0833192	PLGLB1
ENSG00000197943.10_4	0.325097	0.0207696	0.206147	5.11928	PLCG2
ENSG00000172031.7_3	0.324995	0.40295	0.724734	-1.83409	EPHX4
ENSG00000112182.15_5	0.32499	0.000671864	0.0402094	6.84623	BACH2
ENSG00000172183.15_3	0.324841	0.0104925	0.151632	5.4291	ISG20
ENSG00000206530.11_7	0.324759	0.0168332	0.188129	2.68597	CFAP44
ENSG00000270558.1_5	0.32466	0.277201	0.632374	-0.808344	AC025449.1
ENSG00000132819.17_3	0.324554	0.00320641	0.0857476	5.25111	RBM38
ENSG00000147852.16_3	0.324451	0.00520651	0.10914	3.95865	VLDLR
ENSG00000173988.12_4	0.324407	0.194566	0.552856	1.05834	LRRC63
ENSG00000272899.4_7	0.324356	0.330191	0.674897	-1.62705	ATP6V1FNB
ENSG00000230359.5_4	0.324221	0.139099	0.480963	0.929721	TPI1P2
ENSG00000101187.16_4	0.323894	0.00348513	0.0889178	5.47871	SLCO4A1
ENSG00000204620.3_6	0.323641	0.367927	0.70264	-1.83462	AC115618.1
ENSG00000162390.17_2	0.323379	0.170235	0.52262	0.208072	ACOT11
ENSG00000232645.5_5	0.322982	0.315147	0.663304	-1.43145	LINC01431
ENSG00000155966.14_5	0.322892	0.115082	0.446435	1.63469	AFF2
ENSG00000229200.2	0.322827	0.00854082	0.138329	3.31124	TRBV7-8
ENSG00000156875.14_4	0.322598	0.287412	0.641444	-0.866482	MFSD14A
ENSG00000165046.12_3	0.32259	0.0118702	0.161097	3.04317	LETM2
ENSG00000251922.1	0.322556	0.322041	0.667853	-0.21872	SNORA14
ENSG00000160606.11_4	0.322488	0.345455	0.685152	-1.35403	TLCD1
ENSG00000138821.13_4	0.322477	0.00028169	0.0242145	7.25893	SLC39A8
ENSG00000271780.1_6	0.322206	0.260394	0.61703	0.365075	AL118558.3
ENSG00000132535.19_5	0.322109	0.0325582	0.258422	2.19201	DLG4
ENSG00000196576.15_4	0.322028	0.0516317	0.317744	4.82689	PLXNB2
ENSG00000126264.10_3	0.321906	0.000708316	0.0413158	5.21197	HCST
ENSG00000168026.18_4	0.32185	0.0919369	0.40447	1.57409	TTC21A
ENSG00000166123.14_5	0.321256	0.00544173	0.111138	3.96925	GPT2
ENSG00000226648.2_7	0.321227	0.0901873	0.40098	1.68835	PLCG1-AS1
ENSG00000115525.18_6	0.321054	0.00108814	0.0490982	5.12558	ST3GAL5
ENSG00000238113.7_5	0.320889	0.213216	0.573054	2.61505	LINC01410
ENSG00000089050.16_4	0.320623	0.000955868	0.0476935	5.25628	RBBP9
ENSG00000241399.7_4	0.320177	0.144171	0.4873	0.459997	CD302
ENSG00000186026.7_4	0.319767	0.234107	0.592084	-0.414232	ZNF284
ENSG00000021826.16_5	0.31962	0.16795	0.519088	0.594443	CPS1
ENSG00000123570.4_4	0.319592	0.21254	0.572781	-0.0922666	RAB9B
ENSG00000275734.2_7	0.319415	0.334324	0.677237	-0.284504	AC010538.1
ENSG00000102271.14_5	0.319269	0.436703	0.746732	-2.01431	KLHL4
ENSG00000110046.13_3	0.319207	0.00495805	0.106143	4.47767	ATG2A
ENSG00000281103.2_5	0.319202	0.00352103	0.0889876	4.64643	TRG-AS1
ENSG00000266066.1_4	0.319128	0.367106	0.701654	-1.03108	POLRMTP1
ENSG00000131781.13_4	0.319102	0.212016	0.572284	0.198188	FMO5
ENSG00000101210.12_6	0.319063	0.471172	0.766124	-2.35269	EEF1A2
ENSG00000088826.18_4	0.319024	0.014433	0.175639	2.94509	SMOX
ENSG00000068383.19_4	0.318586	0.0257876	0.228988	2.62423	INPP5A
ENSG00000251364.7_6	0.318436	0.147878	0.493405	0.556202	AC107884.1
ENSG00000286691.1_1	0.318238	0.378332	0.709545	-1.86288	AL590009.1
ENSG00000272954.1_7	0.318216	0.43768	0.747044	-1.50904	AP000553.2
ENSG00000198134.3_6	0.318104	0.146247	0.490506	0.70804	PTMAP9
ENSG00000111012.10_4	0.318085	0.0505868	0.314925	1.97835	CYP27B1
ENSG00000211778.2_3	0.317883	0.0153419	0.181965	4.20757	TRAV4
ENSG00000213693.4_4	0.317709	0.218754	0.57798	-0.220865	SEC14L1P1
ENSG00000162065.14_5	0.317452	0.0523027	0.318576	4.14052	TBC1D24
ENSG00000252498.1	0.317362	0.330607	0.675008	-0.408474	RNU6-1016P
ENSG00000260828.1_4	0.317265	0.174835	0.528332	0.753019	HMGB3P32
ENSG00000172465.14_4	0.317047	0.0860654	0.392957	1.27606	TCEAL1
ENSG00000040487.13_5	0.316965	0.0718985	0.363627	1.48996	SLC66A1
ENSG00000173085.14_6	0.31695	0.00383082	0.0926012	3.78987	COQ2
ENSG00000196923.14_5	0.316859	0.0280095	0.239218	4.40505	PDLIM7
ENSG00000249846.7_6	0.316725	0.346067	0.685394	-0.459919	LINC02021
ENSG00000109089.7_3	0.316586	0.433311	0.744331	-1.81234	CDR2L
ENSG00000170017.12_5	0.316466	0.00208272	0.0701237	4.72405	ALCAM
ENSG00000138587.6_3	0.316386	0.297813	0.649572	-0.637821	MNS1
ENSG00000227533.6_5	0.316186	0.454388	0.754844	-0.952151	SLC2A1-AS1
ENSG00000167671.12_4	0.316153	0.00387556	0.093058	3.98558	UBXN6
ENSG00000230195.1	0.315824	0.361161	0.697999	-1.40032	AC118138.2
ENSG00000267764.1_6	0.315734	0.557484	0.821524	-1.99645	AC093567.1
ENSG00000229191.1_6	0.315514	0.262059	0.618695	1.90469	AL358473.1
ENSG00000113296.14_5	0.315502	0.139977	0.482339	0.822204	THBS4
ENSG00000104154.7_3	0.31541	0.024492	0.224033	3.01572	SLC30A4
ENSG00000174628.16_4	0.31537	0.271405	0.626676	-0.642928	IQCK
ENSG00000047230.15_5	0.315327	0.0185142	0.196999	3.07992	CTPS2
ENSG00000134539.17_5	0.31519	0.0967502	0.413849	3.32211	KLRD1
ENSG00000160219.12_3	0.315082	0.0292469	0.242579	4.81955	GAB3
ENSG00000225721.5_6	0.315064	0.284226	0.639026	-0.519109	AL592166.1
ENSG00000158792.16_5	0.315057	0.244712	0.602483	-0.597435	SPATA2L
ENSG00000254837.2_5	0.315026	0.413216	0.730765	0.0282484	AP001372.2
ENSG00000128254.14_4	0.314777	0.281993	0.636258	-0.83002	C22orf24
ENSG00000118507.17_5	0.314377	0.00546633	0.111138	3.69618	AKAP7
ENSG00000269894.1_7	0.314337	0.294713	0.647284	-0.95788	AC018809.1
ENSG00000185432.12_3	0.314052	0.0474061	0.304424	2.86859	METTL7A
ENSG00000253476.1_6	0.314045	0.185476	0.543052	0.0541969	AC091185.1
ENSG00000187961.14_5	0.313973	0.0252781	0.226362	2.60754	KLHL17
ENSG00000255142.1_7	0.313871	0.192674	0.551541	0.229736	AP006621.2
ENSG00000116991.10_2	0.313844	0.333598	0.67702	0.367671	SIPA1L2
ENSG00000267058.1_8	0.313721	0.304262	0.654565	-0.816397	AC006213.2
ENSG00000134013.16_4	0.313635	0.210076	0.569719	0.0404834	LOXL2
ENSG00000163697.17_5	0.313565	0.19613	0.554482	1.31654	APBB2
ENSG00000119508.18_3	0.313363	0.186511	0.54361	1.10414	NR4A3
ENSG00000229980.5_5	0.313218	0.133557	0.473178	0.630104	TOB1-AS1
ENSG00000251615.3_6	0.313038	0.269078	0.625182	0.373611	AC104825.1
ENSG00000213160.10_6	0.312959	0.112293	0.442006	4.33333	KLHL23
ENSG00000225077.3_4	0.312898	0.224333	0.582882	0.249126	LINC00337
ENSG00000255441.1_6	0.312873	0.248299	0.60658	0.250749	AC008750.2
ENSG00000106683.15_3	0.312818	0.00134864	0.0566774	4.90365	LIMK1
ENSG00000255198.4_4	0.312701	0.407362	0.727144	-0.394163	SNHG9
ENSG00000241741.1_4	0.312471	0.244505	0.602483	-0.169867	RPL7AP30
ENSG00000087086.15_4	0.311574	0.00784524	0.13239	10.1618	FTL
ENSG00000271751.1_7	0.311518	0.350363	0.688558	-1.27462	AP003392.4
ENSG00000245017.2_6	0.311277	0.270357	0.626179	-0.744818	LINC02453
ENSG00000227028.6_7	0.310986	0.0891548	0.399931	3.44686	SLC8A1-AS1
ENSG00000203872.7_5	0.310937	0.384581	0.712716	-0.429365	C6orf163
ENSG00000150672.17_9	0.310808	0.164306	0.513041	0.409011	DLG2
ENSG00000254859.1_7	0.310802	0.272368	0.627069	-0.373668	AC067930.3
ENSG00000198513.11_6	0.310467	0.137055	0.478486	0.863981	ATL1
ENSG00000274292.1_7	0.310032	0.384058	0.712425	-1.59448	AC084018.2
ENSG00000103160.12_4	0.309992	0.00273603	0.0785183	4.21103	HSDL1
ENSG00000166821.9_4	0.309626	0.165327	0.514816	1.06787	PEX11A
ENSG00000286207.1_2	0.309616	0.292995	0.646375	-0.78528	AC012443.2
ENSG00000093072.18_9	0.309305	0.00546987	0.111138	6.41216	ADA2
ENSG00000186827.11_3	0.309205	0.445292	0.749932	0.567772	TNFRSF4
ENSG00000135404.11_4	0.309146	0.00396899	0.0939658	6.27089	CD63
ENSG00000138378.19_7	0.309089	0.000521131	0.0349025	7.21864	STAT4
ENSG00000164066.13_3	0.308867	0.505555	0.78774	-1.14884	INTU
ENSG00000078804.13_4	0.308816	0.0193532	0.200623	2.75143	TP53INP2
ENSG00000116761.12_3	0.308583	0.00580502	0.11357	3.87772	CTH
ENSG00000175182.15_4	0.308568	0.08485	0.390732	1.68728	FAM131A
ENSG00000280721.1_5	0.308549	0.124956	0.461339	1.10152	LINC01943
ENSG00000233594.2_2	0.308426	0.338896	0.681134	-1.36199	BTF3P5
ENSG00000123933.17_5	0.30813	0.0570986	0.330651	3.2287	MXD4
ENSG00000119537.18_5	0.308117	0.000422269	0.0307135	5.76055	KDSR
ENSG00000234287.1_5	0.30803	0.0971532	0.414523	1.29343	AC099560.2
ENSG00000214784.4_2	0.307401	0.339443	0.681474	-0.599651	AC010468.1
ENSG00000140691.16_7	0.306996	0.0346421	0.266334	3.70125	ARMC5
ENSG00000170035.16_4	0.306651	0.00359549	0.0899452	5.17928	UBE2E3
ENSG00000211805.1_2	0.306537	0.0371309	0.274837	3.06244	TRAV24
ENSG00000182704.8_5	0.306512	0.329824	0.67478	-0.894713	TSKU
ENSG00000198502.6_3	0.306262	0.0686584	0.356444	4.1473	HLA-DRB5
ENSG00000183688.4_3	0.306245	0.000705777	0.0413158	7.59395	RFLNB
ENSG00000184574.10_3	0.305945	0.0155015	0.18296	3.6234	LPAR5
ENSG00000138449.10_3	0.305702	0.0491384	0.310349	2.8529	SLC40A1
ENSG00000135636.14_4	0.305692	0.424114	0.737957	1.26364	DYSF
ENSG00000141447.18_4	0.305444	0.306881	0.657719	0.0755891	OSBPL1A
ENSG00000276071.1_6	0.305334	0.384794	0.712829	-1.61704	AC074138.1
ENSG00000228863.8_7	0.305328	0.191317	0.549334	0.13679	AL121985.1
ENSG00000063180.9_3	0.305254	0.0585413	0.333992	1.97559	CA11
ENSG00000136840.19_4	0.305223	0.0266792	0.233048	3.49303	ST6GALNAC4
ENSG00000115355.17_4	0.305155	0.0232228	0.218348	5.02901	CCDC88A
ENSG00000237037.9_6	0.305131	0.132401	0.471577	1.00634	NDUFA6-DT
ENSG00000103024.7_4	0.304643	0.117022	0.450273	1.14267	NME3
ENSG00000135048.14_7	0.304352	0.00125645	0.0545393	6.41978	CEMIP2
ENSG00000232385.2_4	0.304338	0.405265	0.725573	-1.31913	RPS3AP25
ENSG00000004838.14_4	0.304171	0.168242	0.519272	1.23121	ZMYND10
ENSG00000182107.7_4	0.304138	0.170299	0.522716	0.838043	TMEM30B
ENSG00000262155.2_6	0.303965	0.20481	0.564691	0.309302	LINC02175
ENSG00000174370.10_3	0.303659	0.254581	0.612482	-0.284908	C11orf45
ENSG00000261471.1_6	0.303418	0.346551	0.685649	-0.755156	AC092145.1
ENSG00000279555.1_6	0.303277	0.40523	0.725573	-1.69002	AC091181.1
ENSG00000105967.16_4	0.303175	0.225536	0.58401	0.551927	TFEC
ENSG00000218582.2_4	0.302924	0.335619	0.677697	-1.16134	GAPDHP63
ENSG00000177455.14_6	0.302845	0.338133	0.680076	-1.13375	CD19
ENSG00000112290.13_5	0.30281	0.323038	0.668629	-0.671776	WASF1
ENSG00000126106.14_3	0.302508	0.0996163	0.419057	1.27028	TMEM53
ENSG00000203943.8_5	0.301909	0.36304	0.699855	-1.60819	SAMD13
ENSG00000106624.11_6	0.301886	0.0272444	0.235937	2.67189	AEBP1
ENSG00000271781.1_6	0.301652	0.270205	0.62608	-0.310454	AC026740.1
ENSG00000117519.16_3	0.301299	0.158997	0.506727	0.830222	CNN3
ENSG00000168615.12_3	0.301293	0.00392242	0.0935511	4.89118	ADAM9
ENSG00000168517.10_6	0.301258	0.0796301	0.380744	1.96427	HEXIM2
ENSG00000179965.12_3	0.301058	0.162921	0.512179	0.760675	ZNF771
ENSG00000160094.15_5	0.300981	0.0141282	0.174826	3.20372	ZNF362
ENSG00000181215.15_5	0.300484	0.0987595	0.417591	1.72487	C4orf50
ENSG00000232208.2_5	0.300467	0.213207	0.573054	3.54513	AL139415.1
ENSG00000283294.1_6	0.300307	0.334979	0.677237	-1.1811	AP005212.4
ENSG00000155428.12_3	0.30028	0.438471	0.747044	-0.97595	TRIM74
ENSG00000133315.11_4	0.300222	0.174848	0.528332	0.369862	MACROD1
ENSG00000269919.1_7	0.30007	0.330272	0.674897	-0.995761	AL022067.1
ENSG00000265692.1_5	0.300027	0.609022	0.848006	-1.95229	LINC01970
ENSG00000152518.8_4	0.299886	0.00362038	0.0899452	7.0605	ZFP36L2
ENSG00000167549.18_4	0.299879	0.152564	0.500557	1.46004	CORO6
ENSG00000167306.20_4	0.299784	0.375781	0.708233	-1.28314	MYO5B
ENSG00000255468.7_6	0.299317	0.211227	0.571712	0.490986	AP001107.9
ENSG00000046604.13_3	0.299044	0.0405436	0.284655	2.43338	DSG2
ENSG00000235531.10_8	0.298743	0.403263	0.724832	-0.402368	MSC-AS1
ENSG00000162174.12_4	0.298446	0.0749484	0.370917	1.82676	ASRGL1
ENSG00000112297.15_7	0.298375	0.00235031	0.0730091	8.35867	CRYBG1
ENSG00000287100.1_1	0.298359	0.396354	0.72003	-1.31112	AL078600.1
ENSG00000262902.1_4	0.298345	0.20975	0.56933	0.340951	MTCO1P40
ENSG00000256582.1_6	0.297807	0.20017	0.55908	0.578965	LINC02390
ENSG00000164136.17_3	0.297751	0.153526	0.501241	0.916573	IL15
ENSG00000228217.1_4	0.297726	0.183294	0.540844	0.258167	PNRC2P1
ENSG00000231663.1_7	0.29752	0.228258	0.586923	-0.198646	COA6-AS1
ENSG00000141294.10_3	0.297448	0.175548	0.529141	0.359594	LRRC46
ENSG00000067606.17_5	0.297378	0.157851	0.506192	1.69321	PRKCZ
ENSG00000117266.15_5	0.297331	0.377119	0.708739	-0.546937	CDK18
ENSG00000141401.12_3	0.297279	0.0180383	0.193958	3.00187	IMPA2
ENSG00000108557.19_6	0.297272	0.0124622	0.163379	4.46148	RAI1
ENSG00000105373.19_6	0.297074	0.032173	0.257049	6.33102	NOP53
ENSG00000179362.14_4	0.297048	0.421221	0.736211	-1.60559	HMGN2P46
ENSG00000255710.2_5	0.296966	0.420586	0.735993	-1.47157	AP003170.1
ENSG00000162616.9_4	0.296941	0.0104963	0.151632	3.58061	DNAJB4
ENSG00000100485.12_3	0.296914	0.000727096	0.0419553	5.58939	SOS2
ENSG00000109814.12_4	0.296898	0.00191637	0.068712	4.55255	UGDH
ENSG00000117016.10_3	0.296842	0.016055	0.185151	3.83881	RIMS3
ENSG00000272913.1_6	0.295951	0.273567	0.628087	-0.0604241	AC009237.14
ENSG00000172322.14_3	0.295867	0.411756	0.730139	-0.2026	CLEC12A
ENSG00000118308.15_8	0.295603	0.00194998	0.0687242	5.82167	LRMP
ENSG00000256745.1_5	0.295329	0.1716	0.523814	0.753298	AP002784.2
ENSG00000276131.1_6	0.295241	0.350568	0.688558	-1.14509	AC009118.2
ENSG00000243759.1_4	0.294998	0.346597	0.685656	-1.25837	ST13P15
ENSG00000274667.1_7	0.294535	0.33111	0.675178	-0.550183	AC090517.2
ENSG00000287737.1_1	0.294509	0.312244	0.662287	-0.437847	AC132872.5
ENSG00000186919.13_4	0.294497	0.469598	0.765033	-1.30938	ZACN
ENSG00000180855.16_4	0.294133	0.040703	0.284655	2.71811	ZNF443
ENSG00000238160.1_6	0.294062	0.166828	0.517389	0.617168	AC116366.2
ENSG00000105856.14_6	0.293943	0.0617146	0.341159	4.97276	HBP1
ENSG00000166401.15_5	0.293929	0.01622	0.185855	3.96957	SERPINB8
ENSG00000119801.13_3	0.293552	0.024566	0.224347	4.74179	YPEL5
ENSG00000173852.14_4	0.293446	0.00554757	0.111486	5.42485	DPY19L1
ENSG00000137312.15_5	0.293432	0.000590645	0.0372894	6.79288	FLOT1
ENSG00000248099.4_4	0.293351	0.229469	0.58844	0.0851801	INSL3
ENSG00000104290.11_6	0.293233	0.0769105	0.375548	3.60725	FZD3
ENSG00000197971.15_7	0.293115	0.000324957	0.0262643	7.83608	MBP
ENSG00000267364.2_6	0.292915	0.0288078	0.241048	2.95056	AC022706.1
ENSG00000271551.2_6	0.292659	0.382228	0.711386	-1.25437	AL355297.4
ENSG00000214309.5_4	0.292617	0.386406	0.714285	-0.0731392	MBLAC1
ENSG00000196747.4_2	0.292444	0.312815	0.662571	-0.889889	HIST1H2AI
ENSG00000248936.1_6	0.292188	0.307748	0.658595	-0.797807	AC027607.1
ENSG00000196378.11_2	0.291932	0.077896	0.377196	1.78099	ZNF34
ENSG00000152409.9_3	0.291796	0.0117638	0.161078	4.33344	JMY
ENSG00000071794.16_4	0.291633	0.00199066	0.0689744	6.14479	HLTF
ENSG00000023608.5_4	0.291583	0.0564461	0.328772	2.5398	SNAPC1
ENSG00000147813.16_5	0.291498	0.038602	0.279609	2.81293	NAPRT
ENSG00000280332.1_6	0.291451	0.314157	0.663277	-0.63455	AC020917.4
ENSG00000168811.7_4	0.291249	0.215189	0.575239	0.27095	IL12A
ENSG00000070614.15_4	0.291088	0.399962	0.723037	-1.69746	NDST1
ENSG00000254911.3_6	0.291085	0.141813	0.484208	2.62818	SCARNA9
ENSG00000117560.8_3	0.29053	0.0805322	0.382853	4.21894	FASLG
ENSG00000274214.1_5	0.290519	0.24216	0.599536	0.452721	AP005212.2
ENSG00000006282.21_6	0.290367	0.0111364	0.156308	3.8763	SPATA20
ENSG00000106829.19_6	0.290332	0.00333045	0.0870404	5.33771	TLE4
ENSG00000271721.1	0.29018	0.185207	0.543052	1.29856	RP11-337C18.9
ENSG00000262136.1_6	0.290157	0.378441	0.709588	-1.28692	AC092115.3
ENSG00000111653.20_4	0.290135	0.0212405	0.208915	4.12895	ING4
ENSG00000256968.1_2	0.289942	0.409081	0.728117	-0.625958	SNRPEP2
ENSG00000222414.1	0.289807	0.395556	0.71931	-0.988431	RNU2-59P
ENSG00000177169.10_4	0.289438	0.0102374	0.150423	4.28857	ULK1
ENSG00000174136.13_4	0.28928	0.349926	0.688435	-0.0688134	RGMB
ENSG00000141376.22_7	0.289035	0.024846	0.225529	3.61427	BCAS3
ENSG00000213213.14_4	0.288911	0.353317	0.690298	-1.28972	CCDC183
ENSG00000104450.12_2	0.28887	0.0211781	0.208657	4.51649	SPAG1
ENSG00000286931.1_1	0.288752	0.306669	0.657486	-0.0721272	AL136419.3
ENSG00000100385.14_3	0.288738	0.0123913	0.163306	8.98942	IL2RB
ENSG00000171223.6_3	0.288708	0.0411638	0.287002	3.992	JUNB
ENSG00000286129.1_2	0.288375	0.24213	0.599536	-0.133954	AC245060.7
ENSG00000134242.16_3	0.288185	0.00102302	0.0487264	7.79859	PTPN22
ENSG00000134247.10_3	0.288184	0.0465631	0.301844	2.52097	PTGFRN
ENSG00000010704.18_4	0.288152	0.0614704	0.340592	2.03674	HFE
ENSG00000236773.1_5	0.288124	0.363899	0.700516	-1.39959	AC092809.3
ENSG00000168283.14_5	0.288074	0.000665013	0.0400976	5.486	BMI1
ENSG00000211752.3_2	0.287761	0.0516979	0.317836	4.86224	TRBV27
ENSG00000176371.14_5	0.287732	0.0401889	0.283997	2.50464	ZSCAN2
ENSG00000186187.12_6	0.287711	0.0223424	0.214456	3.69498	ZNRF1
ENSG00000105655.19_6	0.287568	0.20155	0.560642	1.27134	ISYNA1
ENSG00000149639.15_6	0.287126	0.010373	0.151119	3.46301	SOGA1
ENSG00000197181.12_3	0.286674	0.364502	0.700561	-0.71651	PIWIL2
ENSG00000176658.17_4	0.286593	0.0843956	0.389583	2.67054	MYO1D
ENSG00000113916.18_4	0.28654	0.158808	0.506727	2.89598	BCL6
ENSG00000174514.13_4	0.286428	0.158174	0.506652	1.22275	MFSD4A
ENSG00000205084.11_6	0.286251	0.137904	0.479256	1.00696	TMEM231
ENSG00000150764.14_6	0.286098	0.0226595	0.215346	4.35549	DIXDC1
ENSG00000261221.3_2	0.286064	0.085013	0.390943	1.69462	ZNF865
ENSG00000263080.1_7	0.286038	0.279585	0.63386	-0.195185	AC009121.3
ENSG00000136014.12_5	0.28599	0.0212121	0.208865	4.13406	USP44
ENSG00000284968.1_3	0.285764	0.227564	0.585982	0.438002	AC093827.4
ENSG00000260368.1_6	0.285735	0.403629	0.724832	-0.978164	AC027373.1
ENSG00000261804.2_6	0.285723	0.283157	0.637852	-0.413344	AC007342.4
ENSG00000256294.8_4	0.285689	0.0188601	0.198639	3.0609	ZNF225
ENSG00000010671.15_2	0.285622	0.368714	0.703386	-0.997351	BTK
ENSG00000282978.1_5	0.285527	0.24714	0.605454	0.73265	AC110994.2
ENSG00000088854.12_3	0.28551	0.0231669	0.218108	3.07175	C20orf194
ENSG00000139354.11_8	0.285453	0.0546707	0.32382	2.56841	GAS2L3
ENSG00000198692.10_4	0.285035	0.234574	0.59275	2.76619	EIF1AY
ENSG00000163611.11_2	0.284649	0.1475	0.492759	0.928601	SPICE1
ENSG00000236529.2_7	0.284565	0.223921	0.582376	0.359665	AC093582.1
ENSG00000121964.14_4	0.284508	0.00207689	0.0701237	5.05017	GTDC1
ENSG00000120727.13_5	0.284489	0.000841362	0.0441208	6.76239	PAIP2
ENSG00000160991.16_4	0.284403	0.00102041	0.0487264	6.08001	ORAI2
ENSG00000184867.14_5	0.284357	0.121084	0.455441	1.96095	ARMCX2
ENSG00000229769.2_4	0.28424	0.21992	0.578734	0.27023	TRBV10-2
ENSG00000171503.12_5	0.284165	0.0138545	0.173059	5.22097	ETFDH
ENSG00000259736.1_6	0.283819	0.360349	0.697098	-0.590335	CRTC3-AS1
ENSG00000266389.1_6	0.283353	0.221336	0.580372	0.396945	AC002091.2
ENSG00000281005.1_4	0.283319	0.239996	0.596895	0.0339843	LINC00921
ENSG00000153902.14_4	0.283154	0.457108	0.75673	-2.10299	LGI4
ENSG00000257698.2_7	0.283081	0.0176003	0.191268	3.53828	GIHCG
ENSG00000137094.14_5	0.282968	0.0781482	0.37747	2.53871	DNAJB5
ENSG00000218208.1_4	0.282914	0.330263	0.674897	-1.03751	RPS27AP11
ENSG00000243646.10_4	0.28286	0.366682	0.701299	-0.389451	IL10RB
ENSG00000185220.12_4	0.282836	0.0268767	0.234138	3.25395	PGBD2
ENSG00000162032.16_4	0.282732	0.0159352	0.184539	3.56526	SPSB3
ENSG00000005020.13_5	0.282533	0.00679247	0.122729	5.02034	SKAP2
ENSG00000152082.14_7	0.282484	0.079319	0.379969	2.80881	MZT2B
ENSG00000226287.8_4	0.282476	0.206117	0.566573	0.633543	TMEM191A
ENSG00000232040.4_5	0.282416	0.284236	0.639026	-0.375779	ZBED9
ENSG00000276292.1_6	0.282144	0.420066	0.735709	-1.61986	AC131159.1
ENSG00000211799.3_3	0.282026	0.0162979	0.18645	5.04266	TRAV19
ENSG00000138641.18_7	0.281986	0.405638	0.725838	-1.54185	HERC3
ENSG00000269386.5_6	0.281801	0.214587	0.574527	0.654392	RAB11B-AS1
ENSG00000168405.17_4	0.281678	0.000952992	0.0476935	6.98424	CMAHP
ENSG00000079150.18_5	0.281605	0.109856	0.437698	1.91682	FKBP7
ENSG00000215483.11_8	0.281248	0.221288	0.580372	0.125759	LINC00598
ENSG00000226318.1_4	0.281226	0.444227	0.749777	-1.67717	RPS3AP38
ENSG00000169750.9_3	0.281151	0.171125	0.523645	0.611522	RAC3
ENSG00000177335.11_3	0.281009	0.380935	0.71054	-1.13157	C8orf31
ENSG00000203497.2_6	0.280966	0.240796	0.59818	0.512081	PDCD4-AS1
ENSG00000125551.19_4	0.280922	0.386574	0.714311	-0.863178	PLGLB2
ENSG00000241678.1_5	0.280812	0.375799	0.708233	-1.43077	AC091564.1
ENSG00000260910.1_5	0.280791	0.171162	0.523645	1.12958	LINC00565
ENSG00000173253.15_4	0.280736	0.389552	0.716089	-1.57144	DMRT2
ENSG00000278834.1_6	0.280718	0.20372	0.563746	1.3832	AC073508.3
ENSG00000051523.11_4	0.280704	0.00802845	0.1335	7.09022	CYBA
ENSG00000179909.15_2	0.28053	0.0784775	0.377878	2.73131	ZNF154
ENSG00000139044.12_5	0.280154	0.167916	0.519088	2.14026	B4GALNT3
ENSG00000067113.17_4	0.279925	0.0652731	0.349927	3.29438	PLPP1
ENSG00000173905.9_4	0.27975	0.153884	0.501324	4.30917	GOLIM4
ENSG00000102221.14_5	0.27964	0.130988	0.469998	1.62432	JADE3
ENSG00000116005.12_6	0.279506	0.00369417	0.0909363	4.74053	PCYOX1
ENSG00000156050.10_5	0.279482	0.160338	0.508929	1.11499	FAM161B
ENSG00000228956.8_6	0.279275	0.0569586	0.330651	4.05193	SATB1-AS1
ENSG00000134504.14_5	0.279252	0.120111	0.45462	1.36065	KCTD1
ENSG00000284523.2_6	0.27923	0.594246	0.841182	-1.74898	AC004834.1
ENSG00000164659.15_5	0.279158	0.0382713	0.278918	2.63484	KIAA1324L
ENSG00000256148.1_5	0.279104	0.401203	0.72338	-0.826011	AP000763.2
ENSG00000241058.4_4	0.279024	0.00416566	0.096089	4.60666	NSUN6
ENSG00000007350.17_6	0.279013	0.14538	0.489568	1.35046	TKTL1
ENSG00000204366.4_3	0.278918	0.168192	0.519272	0.956622	ZBTB12
ENSG00000138303.18_6	0.278691	0.00161499	0.0631061	5.33481	ASCC1
ENSG00000154710.17_4	0.278497	0.204659	0.564468	0.307625	RABGEF1
ENSG00000103056.12_4	0.278323	0.0518481	0.318224	2.6853	SMPD3
ENSG00000166681.13_4	0.278286	0.0918003	0.4043	2.01028	BEX3
ENSG00000279108.1_6	0.278147	0.389762	0.716089	-1.07188	AC008537.3
ENSG00000121753.12_5	0.278025	0.514351	0.793961	-2.34644	ADGRB2
ENSG00000180573.9_3	0.27798	0.0984558	0.416787	2.49742	HIST1H2AC
ENSG00000049192.15_4	0.277955	0.104834	0.428546	1.7751	ADAMTS6
ENSG00000064601.18_4	0.277937	0.0013599	0.0566909	5.80891	CTSA
ENSG00000211796.1_3	0.277818	0.0482945	0.307674	2.73466	TRAV16
ENSG00000231414.1_5	0.277795	0.299449	0.65091	-0.192893	AC016700.2
ENSG00000163141.20_5	0.277757	0.328576	0.674318	0.0700367	BNIPL
ENSG00000186862.20_6	0.277718	0.382283	0.711392	-0.988167	PDZD7
ENSG00000169314.14_3	0.276908	0.24081	0.59818	0.445313	C22orf15
ENSG00000175711.8_2	0.276813	0.024209	0.222328	3.65821	B3GNTL1
ENSG00000226608.3_4	0.276723	0.238743	0.596264	0.606626	FTLP3
ENSG00000254389.3_6	0.276708	0.342171	0.683047	-0.977496	RHPN1-AS1
ENSG00000142552.8_4	0.276601	0.489286	0.778104	-1.33011	RCN3
ENSG00000184271.17_8	0.276427	0.403839	0.724893	-0.00858348	POU6F1
ENSG00000157077.14_3	0.276032	0.273541	0.628087	0.379859	ZFYVE9
ENSG00000211727.3_2	0.275934	0.065831	0.350111	3.26326	TRBV7-6
ENSG00000110888.17_5	0.275907	0.00885696	0.13993	4.40658	CAPRIN2
ENSG00000270362.1_6	0.275889	0.319356	0.6658	-0.736185	HMGN3-AS1
ENSG00000225265.2_6	0.275673	0.304201	0.654565	-0.31154	TAF1A-AS1
ENSG00000232533.1_6	0.27559	0.237606	0.595304	1.35541	AC093673.1
ENSG00000286431.1_1	0.275568	0.444865	0.749895	-1.74936	BX842570.1
ENSG00000255517.6_7	0.275435	0.214913	0.575034	0.476953	AP002748.4
ENSG00000161011.20_5	0.275402	0.000562869	0.0366867	6.36925	SQSTM1
ENSG00000198155.5_2	0.27504	0.25029	0.609207	0.167904	ZNF876P
ENSG00000231527.7_7	0.275032	0.308377	0.658955	-0.67691	FAM27C
ENSG00000247199.5_6	0.274967	0.351809	0.689527	-0.669191	AC011346.1
ENSG00000258056.2_6	0.274894	0.120504	0.454865	1.63738	AC009779.2
ENSG00000119411.11_3	0.274813	0.0356575	0.270396	2.69132	BSPRY
ENSG00000166394.15_3	0.274775	0.315234	0.663304	-0.480338	CYB5R2
ENSG00000132801.7_3	0.274672	0.0292732	0.242672	3.06054	ZSWIM3
ENSG00000280195.1_6	0.274534	0.322702	0.668626	0.280394	AC245140.2
ENSG00000211789.2_2	0.274509	0.00534761	0.110526	4.98436	TRAV12-2
ENSG00000137801.11_4	0.274434	0.107804	0.433884	2.08059	THBS1
ENSG00000255642.1_4	0.274414	0.291129	0.645044	-0.308584	PABPC1P4
ENSG00000175832.13_4	0.274128	0.444345	0.749777	-1.17221	ETV4
ENSG00000105649.10_3	0.273565	0.365769	0.700931	-0.409909	RAB3A
ENSG00000135241.17_7	0.273462	0.00132964	0.0561834	5.18989	PNPLA8
ENSG00000100221.10_3	0.273429	0.000628886	0.0390539	7.39573	JOSD1
ENSG00000268575.1_7	0.272924	0.157463	0.505585	1.22204	AL031282.2
ENSG00000268520.1_7	0.272834	0.319184	0.665615	-0.44624	AC008750.5
ENSG00000273382.1_7	0.272745	0.30284	0.653368	-0.310637	AL356488.3
ENSG00000080823.23_4	0.272703	0.219347	0.578483	1.16296	MOK
ENSG00000103599.20_7	0.27254	0.216786	0.576898	0.30971	IQCH
ENSG00000138175.9_3	0.272383	0.0140224	0.174341	4.49418	ARL3
ENSG00000134317.18_3	0.272343	0.311889	0.661905	0.320026	GRHL1
ENSG00000142459.8_6	0.272289	0.138496	0.479421	2.38783	EVI5L
ENSG00000170275.14_3	0.272261	0.00265436	0.0774102	4.87482	CRTAP
ENSG00000272129.1_6	0.272167	0.323748	0.668979	-0.774076	AL359715.3
ENSG00000233999.3_2	0.272135	0.174891	0.528332	1.36111	IGKV3OR2-268
ENSG00000177432.8_5	0.27188	0.0290172	0.241993	3.25812	NAP1L5
ENSG00000196275.9	0.271842	0.156168	0.50429	0.978731	GTF2IRD2
ENSG00000137414.6_3	0.271687	0.00422525	0.0966088	4.95968	FAM8A1
ENSG00000185158.12_6	0.271635	0.0257091	0.228458	4.11537	LRRC37B
ENSG00000164695.5_3	0.27159	0.447784	0.750843	-0.776439	CHMP4C
ENSG00000262587.2_5	0.27123	0.342393	0.683109	-0.270062	AC133552.2
ENSG00000107890.16_2	0.271112	0.00206912	0.0701237	4.87617	ANKRD26
ENSG00000122068.13_3	0.27109	0.000870769	0.0454387	6.10606	FYTTD1
ENSG00000139182.15_5	0.271068	0.00165385	0.063697	6.97546	CLSTN3
ENSG00000128656.14_4	0.270779	0.190464	0.548729	0.599681	CHN1
ENSG00000134107.5_3	0.270683	0.00168675	0.0640254	7.79267	BHLHE40
ENSG00000279198.1_5	0.270584	0.431477	0.743373	-0.478087	AC008894.3
ENSG00000110492.15_5	0.270541	0.383589	0.712026	-0.260458	MDK
ENSG00000217643.1_4	0.270475	0.351613	0.689395	0.213673	PTGES3P2
ENSG00000174165.8_3	0.270474	0.0163422	0.186708	3.73932	ZDHHC24
ENSG00000137267.6_3	0.270385	0.262415	0.618993	-0.0583133	TUBB2A
ENSG00000101194.18_5	0.270317	0.176157	0.530282	4.89333	SLC17A9
ENSG00000170542.6_3	0.270289	0.00101296	0.0485968	6.31993	SERPINB9
ENSG00000235831.7_6	0.270286	0.083274	0.387689	2.65289	BHLHE40-AS1
ENSG00000066923.17_4	0.270233	0.0023863	0.0738788	4.85306	STAG3
ENSG00000158555.15_4	0.270195	0.0316935	0.254862	4.33474	GDPD5
ENSG00000204241.8_7	0.269949	0.326096	0.671301	-0.597534	LINC02731
ENSG00000100376.12_3	0.269699	0.040028	0.283184	4.97104	FAM118A
ENSG00000120875.9_3	0.269135	0.000792126	0.0434418	6.72053	DUSP4
ENSG00000172345.14_4	0.268996	0.0881434	0.398042	2.37883	STARD5
ENSG00000003096.14_4	0.268831	0.493009	0.780428	-0.400394	KLHL13
ENSG00000240291.1_7	0.268729	0.108965	0.435724	1.52265	AL450384.2
ENSG00000172296.13_4	0.268419	0.455621	0.755467	-2.02594	SPTLC3
ENSG00000240350.2_6	0.268339	0.137194	0.478486	1.24183	AC017002.3
ENSG00000185507.21_5	0.268221	0.0369357	0.274148	4.41927	IRF7
ENSG00000263916.1_7	0.267922	0.432627	0.743812	-1.23196	AC100778.2
ENSG00000123179.14_3	0.26784	0.0702583	0.360232	2.5475	EBPL
ENSG00000168781.22_5	0.267823	0.0780518	0.377433	3.52384	PPIP5K1
ENSG00000109762.16_3	0.267669	0.0119548	0.161097	4.62415	SNX25
ENSG00000130783.14_5	0.267569	0.428247	0.740838	-1.19843	CCDC62
ENSG00000100644.17_6	0.267237	0.000311095	0.0255898	7.6417	HIF1A
ENSG00000102393.10_3	0.267113	0.00552903	0.111486	4.81035	GLA
ENSG00000116704.8_3	0.266972	0.000588141	0.0372894	6.38881	SLC35D1
ENSG00000226445.2_6	0.266949	0.344331	0.68405	-0.563856	BX322234.1
ENSG00000226711.7_6	0.266835	0.302478	0.653023	0.361402	FAM66C
ENSG00000198064.13_5	0.266795	0.264411	0.620971	0.579382	NPIPB13
ENSG00000228451.4_4	0.266716	0.369981	0.704188	-0.0177569	SDAD1P1
ENSG00000109083.13_6	0.266688	0.0165217	0.187069	3.40363	IFT20
ENSG00000182621.18_5	0.26655	0.365861	0.700938	-0.760773	PLCB1
ENSG00000175773.13_7	0.266467	0.50945	0.791017	-1.42819	ZBTB44-DT
ENSG00000177842.12_4	0.266188	0.0526984	0.319378	2.42902	ZNF620
ENSG00000132749.11_7	0.266159	0.163022	0.512195	1.18135	TESMIN
ENSG00000139174.12_6	0.265947	0.506842	0.788851	-1.35241	PRICKLE1
ENSG00000161328.11_3	0.265743	0.453615	0.754026	-0.444866	LRRC56
ENSG00000133739.16_3	0.265609	0.00359275	0.0899452	5.28487	LRRCC1
ENSG00000215840.3_5	0.265334	0.414158	0.731267	-1.60785	AL592295.1
ENSG00000105854.13_6	0.265226	0.0375296	0.276264	2.72784	PON2
ENSG00000214063.11_4	0.265224	0.158399	0.506678	1.83456	TSPAN4
ENSG00000287080.1_1	0.265093	0.361473	0.698153	-0.703326	HIST1H3C
ENSG00000111644.8_4	0.26495	0.376418	0.708352	-0.995508	ACRBP
ENSG00000204252.14_4	0.264778	0.145215	0.489492	4.97569	HLA-DOA
ENSG00000127220.6_4	0.264688	0.128442	0.466314	1.82583	ABHD8
ENSG00000228818.1_5	0.264544	0.427948	0.740731	-1.48379	AL359918.1
ENSG00000211776.2_2	0.264286	0.0737341	0.367474	3.20674	TRAV2
ENSG00000160117.16_6	0.264223	0.215672	0.575809	3.35423	ANKLE1
ENSG00000172830.13_6	0.263821	0.0563295	0.32833	2.61743	SSH3
ENSG00000171840.12_5	0.263604	0.0798227	0.381328	2.36209	NINJ2
ENSG00000167286.9_2	0.263578	0.00145976	0.0593007	8.06377	CD3D
ENSG00000142065.14_3	0.263567	0.020672	0.206069	3.47454	ZFP14
ENSG00000219470.1_5	0.263539	0.300611	0.652228	-0.432373	AL355802.1
ENSG00000073350.13_4	0.26351	0.0336663	0.262695	2.89042	LLGL2
ENSG00000260086.3_7	0.263496	0.302688	0.653242	0.206215	AC007611.1
ENSG00000261114.1_7	0.263489	0.368914	0.703524	-0.983112	AC012181.1
ENSG00000279693.1_6	0.263433	0.449228	0.751514	-1.65592	AC099521.2
ENSG00000235897.1_6	0.263298	0.447123	0.750434	-1.12576	TM4SF19-AS1
ENSG00000010361.14_5	0.262892	0.0250589	0.225914	3.27274	FUZ
ENSG00000155629.15_4	0.262844	0.101686	0.424105	3.47658	PIK3AP1
ENSG00000153936.17_4	0.262643	0.00325947	0.0865295	5.71063	HS2ST1
ENSG00000034053.14_6	0.262487	0.171044	0.523645	1.5011	APBA2
ENSG00000128011.4_3	0.262445	0.347907	0.687075	-0.507721	LRFN1
ENSG00000155016.18_3	0.26223	0.080824	0.383221	2.30382	CYP2U1
ENSG00000171130.18_5	0.262126	0.0136229	0.171743	5.82984	ATP6V0E2
ENSG00000197927.13_7	0.262043	0.563467	0.824639	-1.41151	C2orf27A
ENSG00000227001.3_4	0.261941	0.39577	0.719375	-0.977579	NBPF2P
ENSG00000048392.11_2	0.261923	0.00108266	0.049098	6.50814	RRM2B
ENSG00000198189.11_4	0.261916	0.00798466	0.133386	5.00383	HSD17B11
ENSG00000125910.6_3	0.261816	0.0158427	0.184153	4.72072	S1PR4
ENSG00000274536.7_7	0.261762	0.224747	0.583078	0.876362	AL034397.3
ENSG00000177494.6_3	0.261653	0.011598	0.16021	5.14678	ZBED2
ENSG00000143653.10_3	0.261456	0.0168392	0.188129	4.96636	SCCPDH
ENSG00000100478.15_7	0.261391	0.0105351	0.151976	3.81695	AP4S1
ENSG00000189195.13_6	0.26117	0.169868	0.522295	1.24397	BTBD8
ENSG00000197119.13_4	0.260904	0.112204	0.441999	3.11191	SLC25A29
ENSG00000244398.1_5	0.260809	0.0937935	0.407254	3.49216	AC116533.1
ENSG00000224424.8_6	0.260575	0.321547	0.667515	-0.566858	PRKAR2A-AS1
ENSG00000269313.5_2	0.260554	0.384114	0.712425	-0.505021	MAGIX
ENSG00000257553.1_7	0.26038	0.3378	0.679669	-0.704673	AC034102.4
ENSG00000125510.17_5	0.260355	0.267071	0.623807	0.281527	OPRL1
ENSG00000260329.1_6	0.259996	0.453996	0.754561	-1.3182	AC007541.1
ENSG00000269374.1_5	0.259724	0.345356	0.685152	-0.370406	AC011497.2
ENSG00000237017.1_6	0.259594	0.464032	0.761748	-1.85191	AC245052.4
ENSG00000170677.6_6	0.259576	0.0808184	0.383221	2.12791	SOCS6
ENSG00000105355.9_5	0.259531	0.00265033	0.0774102	5.06299	PLIN3
ENSG00000164144.16_6	0.259508	0.00530474	0.110195	5.27587	ARFIP1
ENSG00000223891.6_6	0.259438	0.265781	0.622735	1.11551	OSER1-DT
ENSG00000260101.1_6	0.259222	0.300968	0.652735	-0.178151	AC008074.2
ENSG00000127946.17_4	0.259216	0.0348228	0.267213	3.81162	HIP1
ENSG00000166147.13_3	0.259187	0.0826819	0.386609	2.22568	FBN1
ENSG00000268521.1_2	0.259173	0.197985	0.556456	0.735676	VN1R83P
ENSG00000162076.13_6	0.258775	0.0885504	0.398764	1.96216	FLYWCH2
ENSG00000104765.16_4	0.258415	0.00990139	0.147735	5.1457	BNIP3L
ENSG00000197808.12_4	0.258336	0.0444056	0.294746	2.91953	ZNF461
ENSG00000205181.7_5	0.258068	0.292885	0.646375	0.310887	LINC00654
ENSG00000143641.10_3	0.257967	0.00220311	0.0714596	6.28827	GALNT2
ENSG00000229512.1_7	0.25789	0.571268	0.828487	-1.82194	AC068580.1
ENSG00000254016.3_4	0.257879	0.404876	0.72536	-0.869594	ALG1L10P
ENSG00000021300.14_6	0.257797	0.0625715	0.343567	2.51396	PLEKHB1
ENSG00000181274.7_3	0.257674	0.0269029	0.2342	3.17502	FRAT2
ENSG00000178623.12_5	0.257616	0.0399876	0.283184	3.8571	GPR35
ENSG00000141504.11_2	0.257605	0.0398799	0.283047	3.25463	SAT2
ENSG00000020181.18_3	0.257515	0.275972	0.63118	-0.0345005	ADGRA2
ENSG00000233426.3_4	0.257452	0.236473	0.59484	0.453632	EIF3FP3
ENSG00000273004.1_7	0.257449	0.377939	0.7095	-1.01896	AL078644.2
ENSG00000213888.3_5	0.257383	0.19149	0.549519	0.988935	LINC01521
ENSG00000200879.1	0.257085	0.315791	0.663744	0.0963602	SNORD14E
ENSG00000150687.12_5	0.256956	0.245764	0.603409	0.91561	PRSS23
ENSG00000266490.1_6	0.256942	0.334921	0.677237	-0.283382	AC127024.5
ENSG00000236801.1_4	0.256722	0.376569	0.708471	-0.822544	RPL24P8
ENSG00000226824.7_7	0.256692	0.447078	0.750434	-0.584534	AC006001.2
ENSG00000243819.4_5	0.256144	0.345619	0.685152	-0.698816	RN7SL832P
ENSG00000203441.2_6	0.255981	0.521996	0.799223	-1.66735	LINC00449
ENSG00000264278.1_7	0.255825	0.252586	0.61033	0.183733	ZNF236-DT
ENSG00000278993.1_7	0.255754	0.586534	0.83753	-1.8046	AC002350.2
ENSG00000180596.7_2	0.255644	0.219706	0.578515	0.577319	HIST1H2BC
ENSG00000163701.19_4	0.255636	0.329201	0.674621	-0.135849	IL17RE
ENSG00000130812.10_2	0.255634	0.33444	0.677237	-0.0768124	ANGPTL6
ENSG00000109881.17_5	0.255576	0.00768039	0.13097	4.25915	CCDC34
ENSG00000269896.2_5	0.25538	0.467902	0.764203	-0.830326	AL513477.1
ENSG00000141337.12_5	0.254963	0.0211628	0.208634	3.90504	ARSG
ENSG00000169432.16_5	0.254756	0.271902	0.626991	3.39146	SCN9A
ENSG00000167566.17_3	0.254731	0.150378	0.497353	1.41037	NCKAP5L
ENSG00000228606.3_6	0.254711	0.422241	0.736874	-1.0485	AL139011.1
ENSG00000210107.1	0.254677	0.0928638	0.405263	2.60215	MT-TQ
ENSG00000185519.9_3	0.254637	0.375811	0.708233	-0.810597	FAM131C
ENSG00000163686.15_4	0.254636	0.0922161	0.404556	2.08883	ABHD6
ENSG00000248593.3_2	0.254491	0.103521	0.426604	2.32595	DSTNP2
ENSG00000058668.14_4	0.254447	0.000883818	0.0456766	8.97455	ATP2B4
ENSG00000111276.11_6	0.254373	0.00198325	0.0689744	6.80914	CDKN1B
ENSG00000107331.17_5	0.2543	0.0105938	0.152319	6.44721	ABCA2
ENSG00000197903.7_2	0.254201	0.135333	0.475133	2.85982	HIST1H2BK
ENSG00000173581.7_5	0.253797	0.102127	0.424516	2.11416	CCDC106
ENSG00000169925.17_8	0.253787	0.0155252	0.183107	4.93486	BRD3
ENSG00000082458.12_4	0.253361	0.0191288	0.200151	5.54145	DLG3
[truncated: 14,100 more rows]

## Sheet: unstimulated T-cells (PGE2)
ensembl	logFC	P.Value	adj.P.Val	AveExpr	symbol		Two-sided paired t test with adjusted p-values calculed using Benjamini Hochberg correction
ENSG00000134508.12_3	2.74944	2.45702e-06	0.00486818	1.51113	CABLES1
ENSG00000027644.5_3	2.72001	7.03217e-05	0.0320701	-1.85174	INSRR
ENSG00000133317.14_2	2.57066	3.02998e-05	0.0226618	-2.94461	LGALS12
ENSG00000176845.13_5	2.37398	1.31654e-06	0.00484295	1.08028	METRNL
ENSG00000204381.11_6	2.20875	1.68834e-06	0.00484295	1.07647	LAYN
ENSG00000171408.14_6	2.06884	1.17816e-05	0.0129584	1.13769	PDE7B
ENSG00000004399.12_5	2.0565	1.27243e-05	0.0132177	3.39754	PLXND1
ENSG00000262655.4_4	1.98373	1.57526e-05	0.0147271	2.22736	SPON1
ENSG00000116016.14_5	1.95321	6.65043e-05	0.0318846	2.40304	EPAS1
ENSG00000137474.22_5	1.91608	0.000197925	0.0551466	-1.45846	MYO7A
ENSG00000258404.1_6	1.88665	0.000679216	0.110162	-2.58322	LINC02320
ENSG00000057704.13_5	1.84765	0.00481819	0.243632	1.05571	TMCC3
ENSG00000185340.15_2	1.84651	5.67412e-05	0.0286743	-0.366194	GAS2L1
ENSG00000261888.1_3	1.80939	0.00127365	0.143884	-1.19007	AC144831.1
ENSG00000198400.11_3	1.77218	0.000385169	0.080021	0.339977	NTRK1
ENSG00000237513.2_7	1.69715	1.6705e-05	0.0148738	1.81072	AC007384.1
ENSG00000145506.14_3	1.67482	0.00177013	0.165303	-0.301158	NKD2
ENSG00000236481.1_5	1.67457	0.013082	0.353745	-0.873537	LINC02195
ENSG00000138185.20_6	1.67337	7.23832e-07	0.0045114	4.18145	ENTPD1
ENSG00000113070.8_3	1.67197	0.000723866	0.112538	2.10717	HBEGF
ENSG00000273445.1_6	1.66273	0.0190118	0.397188	0.935615	AC133644.2
ENSG00000182985.17_7	1.62232	0.000437602	0.0879815	1.47327	CADM1
ENSG00000152377.14_3	1.61516	0.00712284	0.276394	-1.93592	SPOCK1
ENSG00000182253.15_3	1.58853	0.002709	0.198758	3.04998	SYNM
ENSG00000185634.12_3	1.58367	0.00390292	0.225816	-1.02897	SHC4
ENSG00000062038.14_4	1.57945	0.0024234	0.19454	-1.41014	CDH3
ENSG00000115414.19_6	1.56563	0.0240436	0.427752	-0.803631	FN1
ENSG00000142494.13_4	1.5419	0.00126141	0.143816	-2.67298	SLC47A1
ENSG00000060566.14_3	1.53399	0.0528622	0.532433	-1.47414	CREB3L3
ENSG00000239951.1_3	1.46367	0.0356295	0.475238	-1.90801	IGKV3-20
ENSG00000230539.1_6	1.44673	0.00485721	0.24414	-2.90689	AOAH-IT1
ENSG00000131459.13_4	1.4415	0.0379087	0.482845	-0.299896	GFPT2
ENSG00000039068.19_6	1.43308	0.00523331	0.25023	-0.131619	CDH1
ENSG00000162692.12_4	1.40624	0.000166803	0.0539745	0.100293	VCAM1
ENSG00000237499.7_7	1.39339	3.99059e-05	0.0264324	3.06162	WAKMAR2
ENSG00000050165.18_3	1.37727	0.00720559	0.276394	-0.289825	DKK3
ENSG00000261959.1_6	1.36665	0.0039595	0.225816	-2.76489	AC015909.3
ENSG00000095794.19_7	1.34809	1.81306e-06	0.00484295	5.03559	CREM
ENSG00000177508.12_3	1.3451	0.0203062	0.40755	-2.64857	IRX3
ENSG00000211598.2_3	1.33631	0.128299	0.65446	-2.01321	IGKV4-1
ENSG00000236948.2_7	1.32847	0.00120355	0.139776	-1.05675	AL365255.1
ENSG00000204991.11_6	1.31271	0.00539963	0.251721	-0.446415	SPIRE2
ENSG00000261616.1_6	1.31174	0.0171695	0.39008	-2.42544	AC036108.3
ENSG00000168243.11_4	1.30998	0.00221236	0.184673	-0.923412	GNG4
ENSG00000090104.12_3	1.30001	0.00129951	0.143884	3.66761	RGS1
ENSG00000150760.12_3	1.29968	0.000898182	0.123762	-2.58095	DOCK1
ENSG00000180875.5_4	1.29855	0.014942	0.369559	0.38299	GREM2
ENSG00000120549.18_6	1.26	0.00522127	0.25023	-0.336017	KIAA1217
ENSG00000164070.12_4	1.25693	0.000172915	0.0539745	-1.67535	HSPA4L
ENSG00000116741.8_3	1.24848	0.000113756	0.0461377	3.79595	RGS2
ENSG00000264548.1_6	1.22838	0.0111732	0.335113	-2.46141	AC132872.2
ENSG00000024422.12_4	1.2265	0.00620862	0.259958	-2.27372	EHD2
ENSG00000186642.16_5	1.20816	0.0210923	0.414414	-0.567559	PDE2A
ENSG00000228317.2_6	1.17438	0.0206725	0.411207	-2.94298	AL158070.1
ENSG00000164684.13_4	1.1743	0.000181859	0.0539745	1.55848	ZNF704
ENSG00000167600.14_3	1.16961	0.0138297	0.35766	-2.53278	CYP2S1
ENSG00000156097.12_2	1.16028	0.0339307	0.47038	-2.24743	GPR61
ENSG00000185818.7_4	1.15962	0.0147037	0.366366	-2.45027	NAT8L
ENSG00000146555.19_4	1.15714	0.0510349	0.528275	-2.0056	SDK1
ENSG00000168874.13_3	1.15522	0.0177936	0.392121	-2.86633	ATOH8
ENSG00000164674.15_3	1.15325	7.45381e-06	0.00995509	5.98054	SYTL3
ENSG00000088881.20_4	1.15123	0.017617	0.391216	-0.0578771	EBF4
ENSG00000163121.10_3	1.14927	0.0301432	0.457853	-2.62051	NEURL3
ENSG00000274286.2_3	1.14784	0.0154186	0.373641	-2.27968	ADRA2B
ENSG00000125498.20_4	1.14275	0.00347954	0.224346	-1.78312	KIR2DL1
ENSG00000183508.5_4	1.13843	0.000343934	0.0761554	5.9283	TENT5C
ENSG00000136250.12_6	1.13431	0.000220991	0.0581984	5.62462	AOAH
ENSG00000147459.18_4	1.12592	0.00111732	0.133646	3.2888	DOCK5
ENSG00000171132.14_5	1.12553	0.00047348	0.0931231	3.58876	PRKCE
ENSG00000273542.1_2	1.1192	0.00423709	0.229638	-2.31652	HIST1H4K
ENSG00000003436.16_5	1.11805	0.000720349	0.112538	-1.83777	TFPI
ENSG00000273483.1_6	1.11766	0.0190485	0.39751	-2.47904	AL354760.1
ENSG00000088882.8_3	1.11671	0.036191	0.477895	0.0618645	CPXM1
ENSG00000243431.1_2	1.11651	0.0127213	0.352777	-2.35844	RPL5P30
ENSG00000113448.19_7	1.10832	5.02852e-06	0.00744913	7.09414	PDE4D
ENSG00000198892.6_2	1.1056	0.000695213	0.110162	-1.93563	SHISA4
ENSG00000253230.9_7	1.10242	0.00099294	0.129832	1.14275	LINC00599
ENSG00000188649.14_4	1.10062	0.0424279	0.496418	-2.19331	CC2D2B
ENSG00000231028.9_4	1.09788	0.00382043	0.225816	-1.02538	LINC00271
ENSG00000166016.6_4	1.08534	0.0090309	0.302616	0.235574	ABTB2
ENSG00000153234.14_5	1.08412	0.00339462	0.221932	1.49682	NR4A2
ENSG00000287275.1_1	1.07749	0.0123302	0.349319	-2.31511	AC011451.4
ENSG00000074527.12_3	1.07743	0.00558494	0.253154	-1.21712	NTN4
ENSG00000175868.14_4	1.07133	0.0087742	0.298291	-0.731647	CALCB
ENSG00000273443.1_6	1.06223	0.0400202	0.491331	-1.14742	AL645608.8
ENSG00000108511.10_4	1.06196	0.00721029	0.276394	-2.20389	HOXB6
ENSG00000172889.16_4	1.05802	0.00363293	0.225816	-1.27894	EGFL7
ENSG00000145358.6_5	1.0578	0.00286048	0.204142	-0.672037	DDIT4L
ENSG00000225991.1_4	1.05725	0.0146507	0.366366	-2.32302	RPL23AP34
ENSG00000134376.16_5	1.05675	0.0215042	0.41739	-2.41678	CRB1
ENSG00000168209.5_4	1.05545	1.56721e-06	0.00484295	5.51299	DDIT4
ENSG00000232411.1_7	1.05029	0.0273979	0.448173	-2.27981	AC009495.2
ENSG00000111344.11_3	1.04852	0.0243644	0.428106	-2.89531	RASAL1
ENSG00000166578.10_3	1.03517	0.00362814	0.225816	-1.23753	IQCD
ENSG00000167889.12_3	1.03367	0.0163046	0.381557	-0.274845	MGAT5B
ENSG00000244482.5	1.03331	0.0685199	0.565015	-2.26003	LILRA6
ENSG00000141756.18_6	1.03092	0.0129104	0.353745	-2.59079	FKBP10
ENSG00000275221.1_2	1.02511	0.00871647	0.297954	-2.31012	HIST1H2AK
ENSG00000188157.15_5	1.02329	0.00755968	0.279086	2.52681	AGRN
ENSG00000079156.17_4	1.02116	0.0319949	0.464074	0.210156	OSBPL6
ENSG00000242473.1_2	1.01273	0.0319373	0.464074	-2.8625	KIR2DP1
ENSG00000196814.15_3	1.00706	0.00105338	0.133515	4.49689	MVB12B
ENSG00000108821.13_3	1.00476	0.0476365	0.51499	-1.69194	COL1A1
ENSG00000273145.1_6	1.00257	0.053107	0.53322	-1.55344	BX537318.1
ENSG00000247324.2_6	1.00003	0.0135192	0.356032	-2.36349	AC010547.1
ENSG00000120875.9_3	0.999452	0.00173062	0.16426	5.05179	DUSP4
ENSG00000269952.1_8	0.99908	0.00138156	0.149317	-0.458173	AL117336.1
ENSG00000285823.1_3	0.998007	0.0430847	0.500993	-2.75473	LINC02793
ENSG00000122778.9_2	0.997592	0.00416527	0.227726	0.386542	KIAA1549
ENSG00000027869.11_3	0.997534	0.000178961	0.0539745	6.13934	SH2D2A
ENSG00000232311.1_6	0.996862	0.022371	0.422176	-2.50291	AL512303.1
ENSG00000134569.10_4	0.996379	0.023307	0.422509	-2.46846	LRP4
ENSG00000075426.12_4	0.989908	0.00528569	0.250842	6.36328	FOSL2
ENSG00000111266.9_6	0.989469	8.58044e-06	0.0100273	7.05895	DUSP16
ENSG00000175505.11_4	0.988386	0.0391492	0.488216	-0.154335	CLCF1
ENSG00000102174.9_4	0.986263	0.0450542	0.507484	-0.667069	PHEX
ENSG00000258120.2_5	0.985955	0.121632	0.647017	-1.59892	KRT128P
ENSG00000137801.11_4	0.982616	0.00135171	0.147803	2.78405	THBS1
ENSG00000166819.12_4	0.979643	0.00487255	0.244165	-1.90824	PLIN1
ENSG00000221946.7_3	0.977189	0.000810162	0.120074	-0.157103	FXYD7
ENSG00000070731.11_4	0.975397	0.0103477	0.321083	-2.03313	ST6GALNAC2
ENSG00000248925.1_7	0.972178	0.0214159	0.41739	-2.51471	AC021087.1
ENSG00000217801.10_6	0.971076	0.00370746	0.225816	4.19867	AL390719.1
ENSG00000274370.1_6	0.969835	0.130133	0.654974	-2.72856	AC130371.2
ENSG00000100276.10_4	0.967007	0.0266806	0.443443	-2.13519	RASL10A
ENSG00000171877.21_6	0.964169	0.0546972	0.535242	-2.5158	FRMD5
ENSG00000161381.14_4	0.963742	0.0010303	0.133515	3.25028	PLXDC1
ENSG00000144893.12_6	0.959232	0.000133468	0.0470864	2.2422	MED12L
ENSG00000104055.16_5	0.958382	0.0698762	0.566799	-1.1777	TGM5
ENSG00000152270.9_3	0.957605	1.83975e-07	0.00171998	8.34298	PDE3B
ENSG00000170458.14_4	0.955428	0.0181981	0.392121	-2.43867	CD14
ENSG00000258458.8_9	0.953662	0.0112372	0.335113	-0.995991	AL160314.2
ENSG00000065361.15_4	0.952649	0.000107698	0.0447498	2.29734	ERBB3
ENSG00000166793.12_4	0.949588	0.000316442	0.0730473	1.04064	YPEL4
ENSG00000073150.14_5	0.947346	0.0281455	0.452332	-2.52483	PANX2
ENSG00000262410.1_7	0.946178	0.0489417	0.521134	-2.79493	AC024361.1
ENSG00000187775.16_4	0.942784	0.0826274	0.59285	-1.19534	DNAH17
ENSG00000186049.8_4	0.940689	0.086551	0.599826	0.544971	KRT73
ENSG00000102755.12_3	0.939246	0.0124087	0.349326	1.6729	FLT1
ENSG00000249346.7_6	0.935179	0.044339	0.504834	-2.45468	LINC01016
ENSG00000272256.1_6	0.933024	0.00605973	0.25773	-1.14567	AC044849.1
ENSG00000232060.3_4	0.932947	0.0608659	0.552124	-1.84277	SLC4A1APP1
ENSG00000223198.1	0.93128	0.0684405	0.565015	-2.14748	RNU2-22P
ENSG00000163430.12_5	0.930381	0.00436602	0.232467	-1.18779	FSTL1
ENSG00000138769.11_3	0.924968	0.0119881	0.344291	0.193412	CDKL2
ENSG00000223552.1_7	0.924374	0.107108	0.633591	-2.10584	CCR5AS
ENSG00000214140.11_4	0.916198	0.00917126	0.304546	-2.25545	PRCD
ENSG00000152804.11_3	0.915811	0.00105144	0.133515	-0.515792	HHEX
ENSG00000239272.1_4	0.915772	0.039938	0.491331	-1.96463	RPL21P10
ENSG00000136689.18_3	0.915307	0.0806139	0.589485	-1.30533	IL1RN
ENSG00000278558.5_5	0.91307	0.0658826	0.560649	-2.40558	TMEM191B
ENSG00000278969.1_5	0.910189	0.0261807	0.440223	-2.82965	AC026310.3
ENSG00000237879.1_5	0.909903	0.0507378	0.525884	-1.70446	LINC00398
ENSG00000163599.17_6	0.908507	0.000686283	0.110162	3.74746	CTLA4
ENSG00000130508.11_4	0.90687	0.0289759	0.454369	-1.48655	PXDN
ENSG00000141497.14_5	0.906422	0.0236474	0.425152	-2.10896	ZMYND15
ENSG00000253666.2_7	0.906342	0.0759693	0.581683	-2.04794	AP000424.1
ENSG00000143995.20_6	0.904795	0.00714293	0.276394	-1.23493	MEIS1
ENSG00000282980.1_5	0.899175	0.00344883	0.223911	-1.08364	AC055839.1
ENSG00000273090.1_6	0.898902	0.0153169	0.372912	-2.8258	AC007378.1
ENSG00000206674.1	0.896543	0.0182962	0.392121	-2.41019	RNU6-945P
ENSG00000173898.13_4	0.896292	0.118305	0.645301	-1.38086	SPTBN2
ENSG00000269235.2_6	0.895977	0.0832201	0.594139	-2.46366	ZNF350-AS1
ENSG00000215244.3_7	0.894618	0.00246155	0.195363	0.732725	LINC02649
ENSG00000060558.4_3	0.894604	0.00302314	0.209358	3.00202	GNA15
ENSG00000158321.18_7	0.893985	0.0638328	0.55947	3.97881	AUTS2
ENSG00000206601.1	0.893487	0.0164689	0.383004	-1.82076	RNU6-431P
ENSG00000279255.1_5	0.885508	0.0157118	0.376429	-2.79435	Z97653.2
ENSG00000273240.1_6	0.881279	0.0314433	0.461844	-2.0153	AC013468.1
ENSG00000157680.15_7	0.878648	0.0899638	0.604451	-1.21742	DGKI
ENSG00000258689.1_5	0.877828	0.0292888	0.45503	-2.62762	LINC01269
ENSG00000225177.6_7	0.877235	0.1179	0.644761	-2.79014	AL590617.2
ENSG00000184588.18_6	0.874702	4.35341e-05	0.0264324	6.26382	PDE4B
ENSG00000279196.1_5	0.873509	0.058583	0.548293	-2.3614	AC135048.4
ENSG00000218052.5_4	0.8729	0.0734505	0.575731	-1.16791	ADAMTS7P4
ENSG00000198574.6_3	0.869886	0.060489	0.551437	1.04726	SH2D1B
ENSG00000249965.2_4	0.865143	0.106738	0.633581	-2.85676	CDC42P4
ENSG00000109458.8_6	0.865121	0.011877	0.343241	-0.286817	GAB1
ENSG00000065989.16_5	0.862466	1.40109e-05	0.0137882	4.90909	PDE4A
ENSG00000188487.11_3	0.860922	0.138503	0.666265	-2.66931	INSC
ENSG00000170624.13_2	0.860278	0.212611	0.735796	-0.714165	SGCD
ENSG00000180422.3_3	0.859187	0.0627016	0.557752	-1.23703	LINC00304
ENSG00000283345.1_5	0.858748	0.0704577	0.567889	-2.33193	AC127502.3
ENSG00000130304.17_5	0.854807	0.000177984	0.0539745	1.91711	SLC27A1
ENSG00000072422.17_3	0.852037	0.152334	0.682507	-1.80414	RHOBTB1
ENSG00000278383.1_6	0.851546	0.00371018	0.225816	-1.42184	AL031673.1
ENSG00000276454.1_7	0.851184	0.0929678	0.611306	-2.21887	AC008083.4
ENSG00000189051.5_2	0.851022	0.0438427	0.504165	-2.8176	RNF222
ENSG00000251922.1	0.849035	0.0471537	0.512928	-1.26988	SNORA14
ENSG00000146197.9_5	0.847052	0.0210191	0.413701	-2.2925	SCUBE3
ENSG00000189013.14_5	0.846593	0.024489	0.42834	-1.48577	KIR2DL4
ENSG00000254936.4_7	0.845645	0.0599676	0.550238	-1.63958	AF131215.4
ENSG00000250415.1_7	0.844733	0.0608086	0.552124	-1.35091	AC022113.1
ENSG00000144821.10_3	0.844075	0.0411464	0.493056	-1.28664	MYH15
ENSG00000095203.14_2	0.839569	0.0639022	0.55947	-2.59162	EPB41L4B
ENSG00000182600.9_6	0.837791	0.0197019	0.402607	-1.71815	SNORC
ENSG00000132613.15_4	0.837035	0.00229549	0.18825	0.819366	MTSS2
ENSG00000179841.8_3	0.835859	0.00271063	0.198758	3.30122	AKAP5
ENSG00000105613.10_3	0.834296	0.0537258	0.533834	-2.52797	MAST1
ENSG00000166920.12_3	0.833751	0.0648898	0.560265	-2.26281	C15orf48
ENSG00000287654.1_1	0.831841	0.0128664	0.353745	-2.03411	AP002982.2
ENSG00000280604.1_6	0.831837	0.0474923	0.51499	-2.23467	AJ239328.1
ENSG00000169169.14_5	0.829682	0.0312491	0.461374	-1.37676	CPT1C
ENSG00000204188.7_3	0.829148	0.0608684	0.552124	-1.9664	GGNBP1
ENSG00000102230.14_4	0.828665	0.0881691	0.601496	-2.2578	PCYT1B
ENSG00000072195.15_2	0.826973	0.0181524	0.392121	0.377064	SPEG
ENSG00000272746.1_7	0.826518	0.00660649	0.2668	-1.21554	AP005131.7
ENSG00000115523.16_4	0.825708	0.199113	0.725199	6.91337	GNLY
ENSG00000239912.1_2	0.824889	0.0195057	0.402607	-1.2861	RPL39P36
ENSG00000246695.8_6	0.82432	0.0236089	0.424984	-1.39952	RASSF8-AS1
ENSG00000135077.9_4	0.824256	8.30871e-06	0.0100273	5.09147	HAVCR2
ENSG00000197057.9_4	0.823858	0.000835252	0.121066	1.38913	DTHD1
ENSG00000116667.14_5	0.822845	0.0103719	0.321083	4.68704	C1orf21
ENSG00000258867.6_6	0.822663	0.00922332	0.304546	0.873101	LINC01146
ENSG00000182885.17_3	0.822226	0.0316837	0.463543	-0.791097	ADGRG3
ENSG00000171962.18_5	0.821299	0.0105828	0.323377	-1.2527	DRC3
ENSG00000166402.8_4	0.820457	0.0183536	0.392121	-1.38616	TUB
ENSG00000258794.3_2	0.820032	0.0123744	0.349326	-2.21017	DUX4L27
ENSG00000102038.15_4	0.819443	0.0407054	0.49185	-1.90059	SMARCA1
ENSG00000182511.12_4	0.819405	3.79134e-06	0.00644459	3.22338	FES
ENSG00000257495.5_6	0.819252	0.0227261	0.422509	-0.395406	KRT73-AS1
ENSG00000128602.11_5	0.818653	0.0279552	0.451777	-2.21813	SMO
ENSG00000271992.1_6	0.818448	0.0770344	0.582917	-2.55734	AL354872.2
ENSG00000100003.18_4	0.817266	0.00261945	0.19636	1.73442	SEC14L2
ENSG00000128683.14_6	0.815461	0.0242785	0.428106	-0.391501	GAD1
ENSG00000267568.6_7	0.815132	0.0252692	0.433823	-1.15097	AC016168.2
ENSG00000035664.11_5	0.814265	0.00916606	0.304546	2.75339	DAPK2
ENSG00000142920.17_3	0.813749	0.000824476	0.120438	2.93186	AZIN2
ENSG00000224650.2_2	0.811553	0.0910556	0.607003	-2.77413	IGHV3-74
ENSG00000159640.16_6	0.811517	0.0292665	0.45503	2.02347	ACE
ENSG00000257642.1_7	0.811457	0.00347097	0.224346	1.17135	AC011313.1
ENSG00000228408.6_7	0.810798	0.00757927	0.279086	0.563947	AL031056.1
ENSG00000284308.1_4	0.810319	0.0158793	0.377119	-1.91236	C2orf81
ENSG00000272509.1_6	0.808682	0.0090147	0.302615	-1.46119	AC087752.4
ENSG00000118503.15_6	0.80777	0.00534585	0.251157	6.91046	TNFAIP3
ENSG00000271755.1_6	0.80683	0.0334926	0.468746	-1.84597	AL031118.1
ENSG00000050730.16_5	0.806289	0.0990269	0.620312	1.93886	TNIP3
ENSG00000196358.11_3	0.805633	0.0113717	0.335905	2.98316	NTNG2
ENSG00000157514.16_6	0.805595	2.60358e-06	0.00486818	5.57742	TSC22D3
ENSG00000241560.7_7	0.805575	0.0368502	0.480678	-0.654799	ZBTB20-AS1
ENSG00000247011.2_6	0.805034	0.0125146	0.349773	-1.75292	AC005920.1
ENSG00000135541.21_5	0.804067	5.17909e-06	0.00744913	4.70334	AHI1
ENSG00000154319.16_6	0.803981	0.0104444	0.321881	-0.00145713	FAM167A
ENSG00000277301.1_6	0.803513	0.0246618	0.429755	2.14313	AL034550.2
ENSG00000273245.1_6	0.79907	0.0397236	0.490265	-1.19989	AC092653.1
ENSG00000214274.9_3	0.799014	0.0272983	0.448133	-2.21497	ANG
ENSG00000234807.7_5	0.798056	0.00700188	0.276394	-0.321353	LINC01135
ENSG00000273428.3_6	0.797236	0.075073	0.579962	-2.42598	AC004832.6
ENSG00000100453.13_4	0.796538	0.0117108	0.341726	7.65179	GZMB
ENSG00000197461.13_5	0.795979	0.024373	0.428106	-1.49897	PDGFA
ENSG00000103034.14_6	0.794933	0.048711	0.520456	-1.29322	NDRG4
ENSG00000146205.13_5	0.793014	0.151867	0.681571	-3.25695	ANO7
ENSG00000108830.10_3	0.790751	0.207256	0.733201	-3.22603	RND2
ENSG00000151136.15_4	0.790034	0.00010703	0.0447498	4.63232	BTBD11
ENSG00000178075.20_4	0.78808	0.0258751	0.438785	1.00248	GRAMD1C
ENSG00000174807.4_3	0.786461	0.00558551	0.253154	2.64666	CD248
ENSG00000158050.5_3	0.78643	0.079917	0.58796	3.4574	DUSP2
ENSG00000103313.12_3	0.784419	0.0541347	0.534192	-2.45089	MEFV
ENSG00000272576.1_6	0.784192	0.0700605	0.567115	-2.92496	AC027271.1
ENSG00000124191.18_5	0.783049	0.0172732	0.391198	1.06701	TOX2
ENSG00000162755.14_4	0.78265	0.0420518	0.495654	-2.28197	KLHDC9
ENSG00000171617.14_5	0.781232	0.00148739	0.153211	3.19186	ENC1
ENSG00000258947.7_7	0.781111	0.0193607	0.400892	-2.88931	TUBB3
ENSG00000258512.1_3	0.780904	0.00254112	0.19636	-0.0832242	LINC00239
ENSG00000012124.17_4	0.780296	0.0194929	0.402607	-1.09163	CD22
ENSG00000187627.15_4	0.779562	0.00138218	0.149317	0.730365	RGPD1
ENSG00000076067.13_4	0.778326	0.00415962	0.227726	1.92245	RBMS2
ENSG00000140675.13_3	0.777777	0.0364479	0.478583	-1.78407	SLC5A2
ENSG00000273026.1_6	0.777765	0.0781212	0.58381	-2.15018	AL358472.3
ENSG00000154639.19_3	0.776698	0.0745808	0.578465	-0.518172	CXADR
ENSG00000151715.8_3	0.775427	0.0948444	0.614457	1.24146	TMEM45B
ENSG00000122870.12_4	0.775192	0.151207	0.6815	-1.35808	BICC1
ENSG00000168004.9_5	0.775138	0.00717027	0.276394	-1.83979	PLAAT5
ENSG00000124766.7_4	0.774868	0.0240883	0.428106	2.21766	SOX4
ENSG00000100625.9_4	0.774217	0.0940891	0.613417	-2.89684	SIX4
ENSG00000078018.19_6	0.773014	0.0418018	0.495631	-2.36695	MAP2
ENSG00000157240.4_3	0.771442	0.0356103	0.475238	-1.12288	FZD1
ENSG00000272168.8_7	0.770791	0.0378371	0.482845	-0.892599	CASC15
ENSG00000265112.1	0.766951	0.0723437	0.572321	-2.12366	MIR3153
ENSG00000244682.7_3	0.766572	0.146066	0.675022	-0.776321	FCGR2C
ENSG00000260796.1_6	0.764051	0.0842097	0.595359	-2.43163	AC145285.3
ENSG00000137825.11_4	0.762972	0.0640617	0.55947	-2.54653	ITPKA
ENSG00000261187.1_7	0.762648	0.0327951	0.466066	-1.69562	AC079322.1
ENSG00000286389.1_1	0.762189	0.0128417	0.35363	-0.848757	AL731702.1
ENSG00000259207.7_3	0.760854	0.152732	0.68298	-0.590599	ITGB3
ENSG00000196872.12_5	0.760042	0.0328814	0.466066	-1.20502	KIAA1211L
ENSG00000102678.7_3	0.759334	0.00582193	0.254419	-0.0405996	FGF9
ENSG00000204314.12_4	0.758911	0.0488292	0.520709	-0.598935	PRRT1
ENSG00000258082.1_6	0.7577	0.0895479	0.603886	-2.33122	AL391832.3
ENSG00000242110.8_5	0.756771	0.0371904	0.481668	-2.21676	AMACR
ENSG00000102362.15_2	0.755967	0.0795279	0.58752	-2.56033	SYTL4
ENSG00000175471.19_4	0.755363	0.0183463	0.392121	-1.73455	MCTP1
ENSG00000165072.10_4	0.751783	0.0420507	0.495654	-2.78472	MAMDC2
ENSG00000126010.6_3	0.750016	0.0531338	0.53322	-2.44361	GRPR
ENSG00000198932.13_5	0.749439	4.76049e-05	0.0278118	4.02576	GPRASP1
ENSG00000224185.1_4	0.749182	0.0412592	0.49358	-2.28843	SNX18P9
ENSG00000170525.21_6	0.748982	2.34217e-05	0.0190408	5.9455	PFKFB3
ENSG00000145431.11_4	0.748749	0.0524448	0.531911	-2.9111	PDGFC
ENSG00000007516.13_5	0.746076	0.0265431	0.442793	0.622993	BAIAP3
ENSG00000119986.7_3	0.744004	0.044648	0.505577	-0.825006	AVPI1
ENSG00000211667.3_3	0.743942	0.474483	0.880556	-1.31687	IGLV3-12
ENSG00000110799.13_2	0.742961	0.0724984	0.572939	-2.02692	VWF
ENSG00000076826.9_2	0.74284	0.0249546	0.432765	-2.58855	CAMSAP3
ENSG00000259954.1_6	0.742548	0.11268	0.639944	-2.59671	IL21R-AS1
ENSG00000176723.10_3	0.74193	0.100963	0.62452	-2.36622	ZNF843
ENSG00000277310.1_7	0.741272	0.0251932	0.433823	-1.99806	AC090246.1
ENSG00000178809.7	0.741232	0.0313493	0.461374	-0.52915	TRIM73
ENSG00000133067.17_4	0.741002	0.0590813	0.549252	0.539946	LGR6
ENSG00000175294.6_3	0.740776	0.033581	0.469077	-2.20562	CATSPER1
ENSG00000246640.1_6	0.740573	0.0484052	0.518555	-2.62915	PICART1
ENSG00000267198.1_6	0.740086	0.0438064	0.504165	-2.38191	AC091132.4
ENSG00000275223.1_6	0.739703	0.088542	0.602011	-1.53905	AL121906.2
ENSG00000251050.1_5	0.738779	0.134873	0.659223	-2.39383	AC112184.1
ENSG00000286379.1_2	0.737952	0.162625	0.6914	-1.84293	AL591845.1
ENSG00000173825.7_3	0.737692	0.017684	0.391216	-1.26135	TIGD3
ENSG00000268112.1_6	0.736447	0.128178	0.65446	-1.67068	AC008761.1
ENSG00000255165.1_7	0.736139	0.172723	0.705137	-2.14526	AC134775.1
ENSG00000118156.12_2	0.735714	0.0897814	0.603886	-0.171881	ZNF541
ENSG00000080573.7_3	0.735699	0.0371447	0.481645	-0.516897	COL5A3
ENSG00000135929.9_4	0.735249	0.130619	0.655082	-3.24858	CYP27A1
ENSG00000227953.7_5	0.735228	0.0298346	0.457136	-1.69654	LINC01341
ENSG00000167306.20_4	0.734847	0.0785468	0.584722	-2.23711	MYO5B
ENSG00000165349.12_3	0.733754	0.118714	0.645979	-0.882846	SLC7A3
ENSG00000197992.7_4	0.732122	0.0890108	0.603235	-3.19504	CLEC9A
ENSG00000163694.15_4	0.731702	0.0494348	0.523108	0.332567	RBM47
ENSG00000271344.1_6	0.731129	0.0107947	0.327089	-2.17409	AC018638.6
ENSG00000121966.6_2	0.730877	0.0143662	0.364478	7.84543	CXCR4
ENSG00000138587.6_3	0.730554	0.200901	0.726542	-1.67645	MNS1
ENSG00000173762.8_3	0.728765	7.00831e-05	0.0320701	5.36439	CD7
ENSG00000248787.2_6	0.724446	0.0804756	0.589158	-3.26518	AC092903.2
ENSG00000211715.1_2	0.723243	0.0972681	0.619244	-1.73838	TRBV5-3
ENSG00000205795.4_2	0.722333	0.0817563	0.591415	-2.43854	CYS1
ENSG00000163624.6_3	0.721874	0.0342507	0.471938	-1.31908	CDS1
ENSG00000076864.19_6	0.720302	0.158631	0.687483	-2.26785	RAP1GAP
ENSG00000230747.1_7	0.719813	0.0384514	0.487103	-0.870992	AC021188.1
ENSG00000267046.1_4	0.719243	0.130046	0.654974	-2.29581	E2F3P1
ENSG00000224875.2_5	0.719187	0.049766	0.52361	-1.23624	AC083949.1
ENSG00000284523.2_6	0.717061	0.0689749	0.565345	-1.94496	AC004834.1
ENSG00000260855.1_6	0.716832	0.0122472	0.348401	-0.86537	AL591848.4
ENSG00000206077.11_3	0.716715	0.244521	0.760194	0.311908	ZDHHC11B
ENSG00000276966.2_2	0.715504	0.0332315	0.46729	-2.12887	HIST1H4E
ENSG00000165996.14_4	0.715158	0.0293944	0.455237	-0.548391	HACD1
ENSG00000154102.11_6	0.714755	0.00180195	0.165975	0.0912446	C16orf74
ENSG00000287569.1_1	0.712181	0.0268624	0.444351	-1.36996	AL078587.2
ENSG00000175841.8_4	0.711986	0.0341997	0.471938	1.32509	FAM172BP
ENSG00000102962.5_3	0.7114	0.466195	0.879163	1.25981	CCL22
ENSG00000155760.2_2	0.71041	0.0609462	0.552386	-2.18797	FZD7
ENSG00000224292.1_6	0.70977	0.0232581	0.422509	-1.70153	AF196972.1
ENSG00000165868.14_4	0.707464	0.0896995	0.603886	-1.82216	HSPA12A
ENSG00000283458.1_6	0.707431	0.111311	0.63813	-3.15197	AC011139.1
ENSG00000120051.15_5	0.706967	0.155921	0.687058	-1.45186	CFAP58
ENSG00000170689.10_4	0.706825	0.0590947	0.549252	-0.868507	HOXB9
ENSG00000232504.5_6	0.705068	0.0622205	0.557481	-1.0484	ST3GAL5-AS1
ENSG00000091181.19_2	0.704539	0.0186143	0.392956	-1.61325	IL5RA
ENSG00000101282.9_4	0.704124	0.0830978	0.594139	-1.99323	RSPO4
ENSG00000088826.18_4	0.70397	0.0134648	0.356032	1.07138	SMOX
ENSG00000160179.18_6	0.703451	0.0489849	0.521298	1.61629	ABCG1
ENSG00000049323.16_5	0.702675	0.0399848	0.491331	-0.340692	LTBP1
ENSG00000196782.12_5	0.701635	0.00019072	0.0545511	2.58615	MAML3
ENSG00000121410.12_4	0.701303	0.100161	0.622195	-1.92584	A1BG
ENSG00000131711.15_3	0.701219	0.124366	0.650337	-1.44991	MAP1B
ENSG00000279328.1_5	0.700688	0.122407	0.648007	-2.79909	AC073439.1
ENSG00000230648.1_6	0.699564	0.069503	0.566002	-1.65461	AL138831.1
ENSG00000270659.1_7	0.698436	0.0557679	0.538726	-0.674752	AC079610.1
ENSG00000227051.6_3	0.696878	0.0842507	0.595359	1.92353	C14orf132
ENSG00000185669.6_3	0.696131	0.020931	0.413272	2.45425	SNAI3
ENSG00000261546.1_6	0.695619	0.0464365	0.512232	-0.634951	AC135782.3
ENSG00000241112.1_4	0.693898	0.076524	0.582137	-2.78594	RPL29P14
ENSG00000270726.6_7	0.693367	0.101355	0.62452	-2.49065	AJ271736.1
ENSG00000127507.18_5	0.693197	0.0046403	0.237711	-0.379234	ADGRE2
ENSG00000287918.1_1	0.691672	0.0626972	0.557752	-1.7461	AF274853.1
ENSG00000253824.2_6	0.691074	0.280084	0.781933	-2.60283	AP003472.1
ENSG00000259736.1_6	0.690391	0.0634682	0.55947	-1.15249	CRTC3-AS1
ENSG00000005961.19_5	0.689908	0.0221878	0.422176	-0.644472	ITGA2B
ENSG00000169994.18_3	0.689528	0.0344823	0.472732	-2.17709	MYO7B
ENSG00000285791.1_1	0.688861	0.096452	0.61701	-1.70042	AC009879.3
ENSG00000158865.12_3	0.687624	0.055838	0.538726	-2.52677	SLC5A11
ENSG00000106688.12_3	0.683829	0.120602	0.64641	-2.45894	SLC1A1
ENSG00000253736.3_6	0.683626	0.134465	0.659134	-2.57213	AC022217.3
ENSG00000101384.12_4	0.682358	0.0393782	0.488216	-0.983964	JAG1
ENSG00000257489.6_5	0.681593	0.0011427	0.133646	0.630485	AC010203.1
ENSG00000232151.5	0.681232	0.0225134	0.422176	-1.06679	RP11-353N4.8
ENSG00000152128.13_3	0.680557	0.0836352	0.594279	-1.81404	TMEM163
ENSG00000281831.1_4	0.680024	0.110186	0.637544	-2.28676	AL645929.2
ENSG00000232531.3_5	0.679445	0.046508	0.512232	-2.0221	AC027612.3
ENSG00000007402.11_3	0.677744	0.103041	0.627438	2.7001	CACNA2D2
ENSG00000230578.3_5	0.676085	0.0464041	0.512232	-2.21066	AC234781.5
ENSG00000169429.11_4	0.675756	0.463829	0.877662	-0.92204	CXCL8
ENSG00000272323.1_6	0.673971	0.0558664	0.538726	-2.03749	AC026801.2
ENSG00000225071.1_5	0.673662	0.0836442	0.594279	-1.81084	AC004552.1
ENSG00000101049.17_7	0.673425	0.0354035	0.475238	-1.72635	SGK2
ENSG00000116885.18_4	0.673215	0.0445959	0.505577	-0.826919	OSCP1
ENSG00000249931.4_3	0.67206	0.103793	0.628699	-2.43281	GOLGA8K
ENSG00000238160.1_6	0.672004	0.0687125	0.565015	0.619464	AC116366.2
ENSG00000110841.14_8	0.671139	0.00576765	0.253154	3.53096	PPFIBP1
ENSG00000235501.6_6	0.670807	0.0954666	0.615623	-2.10383	AC105942.1
ENSG00000025039.15_3	0.669104	0.00126104	0.143816	2.78506	RRAGD
ENSG00000124615.20_6	0.668683	0.129865	0.654974	-1.03398	MOCS1
ENSG00000123094.15_6	0.668431	0.00406877	0.226687	1.64715	RASSF8
ENSG00000272159.1_6	0.668128	0.0524726	0.531911	-1.62776	AC087623.3
ENSG00000119508.18_3	0.667396	0.00604962	0.25773	0.662314	NR4A3
ENSG00000211856.1_3	0.667225	0.0376976	0.482564	-1.8752	TRAJ33
ENSG00000174946.7_4	0.667077	0.000647309	0.110162	6.77481	GPR171
ENSG00000154783.12_4	0.666943	0.0431853	0.501385	-3.03011	FGD5
ENSG00000005381.8_3	0.666532	0.0396935	0.490218	-1.17017	MPO
ENSG00000227945.1_6	0.666516	0.194188	0.71994	0.159455	AL590006.1
ENSG00000260490.2_4	0.66478	0.126759	0.65134	-1.99905	MYL12BP1
ENSG00000212743.2_7	0.663887	0.0936618	0.612553	-0.653324	LINC02656
ENSG00000143450.16_8	0.662904	0.0447888	0.506019	-1.77679	OAZ3
ENSG00000272733.1_6	0.662118	0.135032	0.659223	-1.67885	AP000345.2
ENSG00000071967.12_3	0.661622	0.0706702	0.569075	0.775151	CYBRD1
ENSG00000240449.1_6	0.661119	0.0581654	0.547346	-2.0252	AC005586.1
ENSG00000011600.11_2	0.661005	0.0983485	0.619651	0.290785	TYROBP
ENSG00000275409.1_6	0.659379	0.13231	0.655082	-2.70583	AC026367.2
ENSG00000152952.12_5	0.659309	0.0306968	0.458922	-0.979853	PLOD2
ENSG00000287510.1_1	0.658834	0.180117	0.712616	-1.25978	AL137857.1
ENSG00000260271.3_6	0.658602	0.0787774	0.58552	-0.564839	AL132996.1
ENSG00000260279.4_6	0.655601	0.243885	0.759396	-1.71871	AC137932.1
ENSG00000152192.8_4	0.65389	0.110645	0.637544	-1.35727	POU4F1
ENSG00000286650.1_1	0.653086	0.184311	0.71386	-2.24873	AL139234.1
ENSG00000184226.15_6	0.652541	0.0188831	0.396176	0.438354	PCDH9
ENSG00000161921.15_5	0.652406	0.0157203	0.376429	0.380234	CXCL16
ENSG00000164946.19_2	0.651653	0.071813	0.571523	-1.5171	FREM1
ENSG00000283141.1_7	0.6511	0.0688004	0.565015	-2.00986	LINC02666
ENSG00000219891.2_2	0.650958	0.0438321	0.504165	-2.14664	ZSCAN12P1
ENSG00000152104.12_4	0.650795	0.0575838	0.54489	0.669047	PTPN14
ENSG00000247877.7_6	0.650721	0.0640186	0.55947	-2.17477	AC021086.1
ENSG00000182580.3_3	0.649607	0.1203	0.64641	-0.597966	EPHB3
ENSG00000188672.18_4	0.649567	0.0994535	0.620475	-2.51317	RHCE
ENSG00000142233.11_4	0.648002	0.102958	0.627438	-0.445447	NTN5
ENSG00000146054.18_3	0.647712	0.0317822	0.463906	-0.550164	TRIM7
ENSG00000207087.1	0.646649	0.0393268	0.488216	-1.56701	RNU6-242P
ENSG00000240216.7_5	0.646079	0.116474	0.643031	-2.1465	CPHL1P
ENSG00000033122.20_6	0.646028	0.109727	0.636947	-1.46502	LRRC7
ENSG00000162836.12_5	0.645508	5.26636e-05	0.0278118	4.23255	ACP6
ENSG00000274750.2_2	0.643444	0.00984547	0.315764	0.154575	HIST1H3E
ENSG00000232578.4_5	0.642893	0.0250156	0.432765	-1.7807	AC093311.1
ENSG00000116819.8_4	0.642153	0.0162106	0.381266	1.25782	TFAP2E
ENSG00000211739.4_2	0.641624	0.0866973	0.599826	-2.54928	TRBV12-2
ENSG00000133816.15_7	0.641398	0.00182015	0.16683	6.53994	MICAL2
ENSG00000282886.1_6	0.641065	0.194688	0.720133	-2.6406	PTMAP12
ENSG00000234353.2_5	0.640788	0.013021	0.353745	-0.131325	AP000346.2
ENSG00000106772.18_4	0.640274	0.147336	0.676379	-1.78519	PRUNE2
ENSG00000174944.9_4	0.640043	0.016906	0.387547	1.59522	P2RY14
ENSG00000231507.2_5	0.639842	0.13639	0.663776	-2.18217	LINC01353
ENSG00000185842.15_5	0.638372	0.170681	0.702643	-1.47125	DNAH14
ENSG00000261097.1_5	0.638368	0.0338409	0.47038	-0.885125	LINC00563
ENSG00000003249.13_2	0.638211	0.200874	0.726542	-2.78815	DBNDD1
ENSG00000115828.17_4	0.638187	0.149035	0.678515	-2.00933	QPCT
ENSG00000279072.1_6	0.637874	0.102371	0.625411	-2.70815	AC118758.3
ENSG00000139926.15_7	0.637818	0.00438054	0.232467	2.33592	FRMD6
ENSG00000124225.16_5	0.637289	0.0102399	0.320711	-0.177177	PMEPA1
ENSG00000179477.11_5	0.636691	0.0339364	0.47038	-1.94423	ALOX12B
ENSG00000123689.6_3	0.63645	0.13402	0.658581	-2.98336	G0S2
ENSG00000277218.1_7	0.635862	0.162191	0.6914	-1.64233	AL139123.1
ENSG00000183230.17_4	0.635856	0.0957948	0.61616	-2.46548	CTNNA3
ENSG00000287127.1_1	0.635067	0.0836667	0.594279	-2.38178	AC009879.4
ENSG00000224389.9_4	0.634813	0.169352	0.700773	-2.11744	C4B
ENSG00000228679.1_6	0.634563	0.109757	0.636947	-2.69039	AL034347.1
ENSG00000147576.17_6	0.634299	0.0087669	0.298291	1.01854	ADHFE1
ENSG00000141655.17_4	0.633694	0.0870821	0.599826	2.89264	TNFRSF11A
ENSG00000113249.13_4	0.633387	0.0137422	0.35699	2.11045	HAVCR1
ENSG00000092067.5_2	0.63317	0.115865	0.643031	-0.704148	CEBPE
ENSG00000257524.6_9	0.633025	0.00713478	0.276394	0.285175	AL157935.2
ENSG00000237357.2_6	0.6317	0.0744285	0.578225	-0.618979	BX088651.4
ENSG00000156966.7_3	0.630727	0.114484	0.64225	-1.4619	B3GNT7
ENSG00000167210.17_6	0.630705	0.0502548	0.524041	-1.73892	LOXHD1
ENSG00000272779.1_6	0.630702	0.179091	0.711376	-2.26214	AC245060.4
ENSG00000275383.1_7	0.630453	0.132917	0.655733	-2.40762	AC126773.6
ENSG00000146166.17_4	0.630254	0.207593	0.733201	-2.66771	LGSN
ENSG00000114656.12_6	0.630172	0.0414339	0.494089	-1.75189	KIAA1257
ENSG00000171368.12_3	0.62923	0.0592441	0.549252	-1.01341	TPPP
ENSG00000159263.16_4	0.628572	0.128998	0.654501	-3.23199	SIM2
ENSG00000271105.1_4	0.628267	0.0388956	0.488216	-0.662893	SCML2P2
ENSG00000205209.7_3	0.628169	0.0495204	0.52361	-1.27813	SCGB2B2
ENSG00000205918.9_2	0.625358	0.108365	0.634978	-2.29765	PDPK2P
ENSG00000211867.1_3	0.625278	0.0144954	0.365991	-1.07081	TRAJ22
ENSG00000269473.1_6	0.624801	0.0686459	0.565015	-1.02134	AC012313.8
ENSG00000285210.1_4	0.623236	0.15146	0.681571	-2.26007	LINC02795
ENSG00000143479.17_5	0.622662	0.000263127	0.0655993	2.73143	DYRK3
ENSG00000278991.1_6	0.622552	0.0344616	0.472732	-1.43202	AC090181.3
ENSG00000160606.11_4	0.622253	0.112613	0.639944	-1.79276	TLCD1
ENSG00000139200.13_3	0.621242	0.0834211	0.594139	-2.28892	PIANP
ENSG00000255222.1_4	0.620432	0.163937	0.693503	-2.13143	SETP17
ENSG00000221866.9_2	0.618307	0.00260923	0.19636	3.18909	PLXNA4
ENSG00000073670.14_4	0.618091	0.0369352	0.48093	-0.528409	ADAM11
ENSG00000130997.16_5	0.618071	0.0196324	0.402607	-1.55853	POLN
ENSG00000277493.1_5	0.617243	0.256354	0.768652	-3.20032	AC139769.3
ENSG00000214439.4_4	0.616533	0.00555271	0.253154	0.930707	FAM185BP
ENSG00000151917.18_4	0.616211	0.182513	0.713409	-2.09755	BEND6
ENSG00000135144.7_2	0.616023	0.289106	0.790578	-2.51539	DTX1
ENSG00000280107.1_5	0.615527	0.0482973	0.518495	-1.73034	AL022393.1
ENSG00000255587.9_4	0.615149	0.277231	0.780556	-1.8318	RAB44
ENSG00000124635.8_2	0.614866	0.0285944	0.452332	-0.0835484	HIST1H2BJ
ENSG00000275720.1_6	0.614517	0.0862312	0.599826	-1.85058	AC243830.2
ENSG00000272375.1_6	0.614362	0.0591529	0.549252	-0.950373	AC026979.3
ENSG00000179094.16_6	0.613037	0.000153843	0.052301	4.72797	PER1
ENSG00000159307.19_4	0.612382	0.113607	0.641364	-2.18671	SCUBE1
ENSG00000181104.7_3	0.612215	0.00716183	0.276394	5.67718	F2R
ENSG00000279227.1_5	0.611869	0.0304393	0.458922	0.20805	AC009303.4
ENSG00000279031.1_7	0.61182	0.124529	0.650337	-2.38551	AC004232.2
ENSG00000120659.15_3	0.61165	0.0201381	0.405175	0.643923	TNFSF11
ENSG00000155066.16_4	0.610656	0.14059	0.668426	-1.57737	PROM2
ENSG00000168497.5_6	0.610374	0.0475647	0.51499	-2.26489	CAVIN2
ENSG00000109436.8_4	0.609828	0.13676	0.664145	-2.43019	TBC1D9
ENSG00000153815.16_4	0.609729	0.00123714	0.14279	5.7572	CMIP
ENSG00000167123.19_6	0.608924	0.120605	0.64641	0.345559	CERCAM
ENSG00000272650.1_6	0.606874	0.059772	0.550238	-1.39617	AC110792.3
ENSG00000259305.6_5	0.606642	0.0766507	0.582137	-2.17638	ZHX1-C8orf76
ENSG00000174871.11_4	0.605992	0.264472	0.7737	-1.69844	CNIH2
ENSG00000180834.7_3	0.605712	0.0756841	0.58129	-2.54747	MAP6D1
ENSG00000260101.1_6	0.604595	0.0368463	0.480678	-0.882142	AC008074.2
ENSG00000241134.3_4	0.604499	0.120653	0.64641	-2.53121	BET1P1
ENSG00000229719.5_6	0.604243	0.12461	0.650337	-2.92558	MIR194-2HG
ENSG00000277130.1_7	0.604016	0.053255	0.533576	-1.53034	AC073569.3
ENSG00000174233.11_3	0.603698	0.134935	0.659223	-0.883022	ADCY6
ENSG00000211592.8_3	0.603642	0.276794	0.780472	-0.820281	IGKC
ENSG00000186891.14_4	0.602616	0.133329	0.656645	1.12641	TNFRSF18
ENSG00000163016.10_6	0.601806	0.057351	0.54402	-1.31785	ALMS1P1
ENSG00000135299.17_7	0.601255	0.0272638	0.44796	2.34313	ANKRD6
ENSG00000077782.20_5	0.601195	0.000200555	0.0551466	5.21929	FGFR1
ENSG00000259146.4_7	0.600975	0.187878	0.715905	-1.95704	AC005476.2
ENSG00000106328.10_6	0.600757	0.162249	0.6914	-2.00599	FSCN3
ENSG00000139194.8_3	0.600538	0.0897788	0.603886	-1.45916	RBP5
ENSG00000153902.14_4	0.599698	0.044094	0.504834	-1.20444	LGI4
ENSG00000222057.1	0.599519	0.131883	0.655082	-2.10891	RNU4-62P
ENSG00000153208.17_3	0.599258	0.123185	0.648966	-0.238875	MERTK
ENSG00000278266.1_6	0.599154	0.160659	0.690062	-2.24448	AC079949.2
ENSG00000165801.10_4	0.599096	0.0470663	0.512848	-2.24116	ARHGEF40
ENSG00000267521.1_7	0.59908	0.178495	0.710891	-1.35815	AC016168.1
ENSG00000246375.3_7	0.598071	0.0777197	0.583059	-1.73714	PPM1K-DT
ENSG00000287061.1_1	0.59794	0.0865966	0.599826	-0.913045	AC124248.2
ENSG00000159958.6_3	0.597229	0.00199833	0.174076	1.88092	TNFRSF13C
ENSG00000162545.6_3	0.59704	0.22146	0.742333	0.092035	CAMK2N1
ENSG00000276644.5_3	0.596816	0.0988519	0.620312	-2.78429	DACH1
ENSG00000265321.1	0.596649	0.190543	0.71746	-1.75513	MIR4263
ENSG00000163803.13_7	0.596607	0.113605	0.641364	-0.0503023	PLB1
ENSG00000178146.9_5	0.595787	0.109402	0.636811	0.604428	AL672207.1
ENSG00000144410.5_3	0.595578	0.249949	0.763497	-3.26157	CPO
ENSG00000026652.15_5	0.59553	0.0583446	0.547654	4.15607	AGPAT4
ENSG00000233427.1_6	0.595016	0.0736098	0.575731	-2.65028	AL009181.1
ENSG00000177398.18_4	0.593974	0.126346	0.650337	-1.23956	UMODL1
ENSG00000183166.11_5	0.593967	0.0792977	0.587027	-2.39137	CALN1
ENSG00000227885.3_6	0.593942	0.0718341	0.571523	-1.65055	AL590652.1
ENSG00000087245.13_6	0.593741	0.110844	0.637905	-2.15823	MMP2
ENSG00000180573.9_3	0.593042	0.00320816	0.217341	2.77976	HIST1H2AC
ENSG00000136052.9_5	0.592336	0.00797419	0.285089	1.77034	SLC41A2
ENSG00000184785.6_4	0.59152	0.135751	0.661381	-0.835147	SMIM10
ENSG00000230183.4_4	0.591336	0.0144849	0.365991	-0.838195	CNOT6LP1
ENSG00000119147.10_5	0.591226	0.179668	0.712347	-1.89251	ECRG4
ENSG00000070159.14_3	0.590739	0.341735	0.817105	0.480442	PTPN3
ENSG00000227543.5_5	0.590527	0.00184053	0.167874	0.824698	SPAG5-AS1
ENSG00000276071.1_6	0.589975	0.0284974	0.452332	-0.772593	AC074138.1
ENSG00000110169.11_3	0.589778	0.0899662	0.604451	-1.27823	HPX
ENSG00000165152.9_4	0.589671	0.2197	0.74135	-1.84718	TMEM246
ENSG00000020129.16_4	0.589329	2.51545e-06	0.00486818	5.07087	NCDN
ENSG00000230831.1_6	0.589203	0.297969	0.79481	-2.79514	AC007349.2
ENSG00000219507.4_4	0.5891	0.0225421	0.422176	-0.590816	FTH1P8
ENSG00000197978.8	0.588512	0.318794	0.806641	-2.54926	GOLGA6L9
ENSG00000133116.8_4	0.588437	0.114751	0.642648	-1.00772	KL
ENSG00000151577.12_3	0.587852	0.049206	0.521633	-2.33032	DRD3
ENSG00000205213.14_3	0.587766	0.106111	0.632612	-1.20089	LGR4
ENSG00000240996.1_7	0.587399	0.0824648	0.592821	-1.7306	AL157400.4
ENSG00000167992.13_3	0.586582	0.101795	0.62452	0.392537	VWCE
ENSG00000187808.5_3	0.585818	0.131653	0.655082	-1.41666	SOWAHD
ENSG00000272562.2_6	0.585105	0.042444	0.496418	-0.905345	AL512343.2
ENSG00000008056.14_5	0.583848	0.140878	0.668555	-1.87342	SYN1
ENSG00000272320.1_6	0.580255	0.234391	0.754314	-2.97851	AL445309.1
ENSG00000267440.2_6	0.580251	0.120821	0.64641	-2.73207	LINC02594
ENSG00000111261.14_5	0.579905	0.0370794	0.481645	-1.59363	MANSC1
ENSG00000129993.15_4	0.57915	0.0642063	0.559687	-0.734959	CBFA2T3
ENSG00000263142.5_4	0.578916	0.05727	0.543847	-1.96839	LRRC37A17P
ENSG00000150457.9_3	0.578848	0.0285326	0.452332	3.22867	LATS2
ENSG00000110237.5_7	0.578565	0.143067	0.671149	-2.19812	ARHGEF17
ENSG00000185697.16_4	0.578293	0.0180123	0.392121	6.0237	MYBL1
ENSG00000113296.14_5	0.577994	0.0688824	0.565345	-0.101757	THBS4
ENSG00000180596.7_2	0.577888	0.0351848	0.475238	-0.792776	HIST1H2BC
ENSG00000187240.16_6	0.577374	0.00414478	0.227726	3.41814	DYNC2H1
ENSG00000144677.15_4	0.576816	0.0010689	0.133515	2.15747	CTDSPL
ENSG00000073756.12_3	0.576353	0.0889283	0.603177	-1.32826	PTGS2
ENSG00000271734.1_6	0.575977	0.199113	0.725199	-2.72034	Z98200.1
ENSG00000273419.1_6	0.575959	0.0156748	0.376429	0.0359441	AC004877.1
ENSG00000265451.1_6	0.575739	0.0554206	0.537004	-1.79628	AC012447.1
ENSG00000237975.7_7	0.575438	0.185589	0.714627	-1.76178	FLG-AS1
ENSG00000158186.13_4	0.575259	0.125959	0.650337	-2.57938	MRAS
ENSG00000162576.16_2	0.575073	0.094371	0.613989	-1.2459	MXRA8
ENSG00000120820.12_4	0.574438	0.200867	0.726542	-2.52129	GLT8D2
ENSG00000078401.7_3	0.574138	0.0537449	0.533834	-2.15777	EDN1
ENSG00000230409.3_4	0.573974	0.192043	0.718186	4.2774	TCEA1P2
ENSG00000113269.14_5	0.573195	0.00583981	0.254529	3.02931	RNF130
ENSG00000101187.16_4	0.571931	0.0170091	0.388322	3.83137	SLCO4A1
ENSG00000174255.6_3	0.571823	0.00142832	0.152368	1.94725	ZNF80
ENSG00000122824.11_4	0.571779	0.0728743	0.573386	-1.07742	NUDT10
ENSG00000279827.1_5	0.571058	0.118519	0.645848	-1.34295	AC136469.2
ENSG00000228793.2_6	0.570063	0.23392	0.754007	-2.14241	AL033523.1
ENSG00000286952.1_1	0.569793	0.186245	0.715088	-3.15971	AC093928.1
ENSG00000119535.17_6	0.569782	0.216897	0.738746	-1.23064	CSF3R
ENSG00000145675.15_3	0.569508	0.00112398	0.133646	8.05885	PIK3R1
ENSG00000235330.2_4	0.569257	0.175547	0.707562	-2.07246	RPL12P25
ENSG00000164708.6_3	0.568905	0.0691763	0.565345	-2.99611	PGAM2
ENSG00000151117.9_3	0.568802	0.0130588	0.353745	0.254121	TMEM86A
ENSG00000196774.3	0.568786	0.119889	0.64641	-1.96628	ANKRD20A1
ENSG00000267072.2_6	0.5687	0.17754	0.709434	-3.00028	NAGPA-AS1
ENSG00000222414.1	0.56753	0.0757734	0.581614	-2.36062	RNU2-59P
ENSG00000172867.4_3	0.567121	0.235183	0.754748	-0.678755	KRT2
ENSG00000224023.10_7	0.566997	0.0807974	0.590137	-1.44598	EDRF1-DT
ENSG00000286977.1_1	0.566191	0.124621	0.650337	-1.4471	Z83745.1
ENSG00000102383.14_4	0.566151	0.0844164	0.595588	-1.57439	ZDHHC15
ENSG00000197256.10_7	0.565476	0.0366172	0.479795	0.271885	KANK2
ENSG00000010671.15_2	0.56516	0.0443188	0.504834	-0.0307667	BTK
ENSG00000196549.10_5	0.565013	0.123212	0.648966	-1.34851	MME
ENSG00000229425.3_6	0.564228	0.148667	0.677662	-2.66786	AJ009632.2
ENSG00000286688.1_2	0.56422	0.0525419	0.531911	-2.38905	AP002748.6
ENSG00000205084.11_6	0.564196	0.0108108	0.327089	0.891175	TMEM231
ENSG00000197846.3	0.564048	0.216632	0.738647	-2.163	HIST1H2BF
ENSG00000231007.5_4	0.564026	0.428797	0.860448	-1.17626	CDC20P1
ENSG00000260144.1_5	0.562919	0.15432	0.68506	-1.98978	AC100827.2
ENSG00000129757.13_4	0.562785	0.12622	0.650337	-2.67924	CDKN1C
ENSG00000185128.11	0.562031	0.17082	0.702749	-2.02723	TBC1D3F
ENSG00000196739.15_3	0.561798	0.0995206	0.620475	-1.56291	COL27A1
ENSG00000272752.6_4	0.561353	0.0232729	0.422509	-1.2025	STAG3L5P-PVRIG2P-PILRB
ENSG00000141198.16_7	0.561062	0.0980351	0.619651	-2.77266	TOM1L1
ENSG00000230870.2_2	0.560019	0.288054	0.790366	-2.49019	FBXW11P1
ENSG00000287737.1_1	0.559978	0.0167575	0.386829	-0.443124	AC132872.5
ENSG00000162433.15_4	0.559476	0.0223765	0.422176	1.32378	AK4
ENSG00000259719.6_7	0.55912	0.0793356	0.587027	-2.72634	LINC02284
ENSG00000233822.4_3	0.558963	0.0356735	0.475238	-0.38636	HIST1H2BN
ENSG00000085741.13_3	0.55895	0.0928796	0.611306	-1.9768	WNT11
ENSG00000274225.1_4	0.558459	0.219617	0.74135	-2.50717	AP001065.3
ENSG00000178184.16_3	0.558345	0.0788277	0.58552	-1.92921	PARD6G
ENSG00000254944.1_4	0.558099	0.0729803	0.573386	-1.00354	ATP5PBP5
ENSG00000203943.8_5	0.55719	0.194823	0.720332	-1.81633	SAMD13
ENSG00000154188.10_4	0.556971	0.119794	0.64641	-2.00749	ANGPT1
ENSG00000213023.11_4	0.556365	0.233251	0.754007	-2.71818	SYT3
ENSG00000091129.20_8	0.555964	0.0586997	0.548951	1.04178	NRCAM
ENSG00000140279.12_3	0.5555	0.130569	0.655082	-2.84529	DUOX2
ENSG00000147408.14_3	0.555455	0.00247732	0.195402	4.79657	CSGALNACT1
ENSG00000185271.9_5	0.554857	0.11655	0.643031	-0.799266	KLHL33
ENSG00000253210.2_6	0.554123	0.0665198	0.562291	0.836977	AC040970.1
ENSG00000159784.17_3	0.554072	0.101869	0.62452	2.0799	FAM131B
ENSG00000231907.2_4	0.553357	0.0736063	0.575731	-2.58507	GAPDHP37
ENSG00000068024.16_3	0.553338	3.38338e-05	0.0234305	5.48449	HDAC4
ENSG00000070182.21_6	0.553192	0.303729	0.797983	-2.64163	SPTB
ENSG00000286074.1_2	0.553149	0.230127	0.750572	-2.48344	AC110795.1
ENSG00000262497.1_4	0.55306	0.252249	0.765799	-2.86074	FAM187B2P
ENSG00000213279.2_7	0.552924	0.329777	0.811048	-2.17058	Z97192.2
ENSG00000253520.1_5	0.552888	0.083703	0.594279	-1.38829	AC136628.3
ENSG00000253833.1_5	0.552861	0.08447	0.595588	-1.93721	AC022868.1
ENSG00000235062.4_4	0.55215	0.191999	0.718186	-2.84655	BCRP5
ENSG00000253846.2_3	0.552143	0.0304668	0.458922	-1.16591	PCDHGA10
ENSG00000140961.14_5	0.551887	0.101556	0.62452	-0.782334	OSGIN1
ENSG00000269054.2_7	0.551652	0.255008	0.766936	-2.21479	AC012313.6
ENSG00000224183.1_4	0.551177	0.0179809	0.392121	-0.0518901	SDHDP6
ENSG00000269802.1_6	0.551164	0.182396	0.713409	-1.3588	AC011491.3
ENSG00000133019.11_5	0.550519	0.121114	0.646652	-1.55962	CHRM3
ENSG00000101082.14_4	0.550101	0.00769952	0.279413	7.13942	SLA2
ENSG00000143545.9_4	0.549557	0.070786	0.569355	-1.87426	RAB13
ENSG00000214189.9_5	0.549172	0.196397	0.721604	-1.65984	ZNF788P
ENSG00000007237.18_6	0.549026	0.0673798	0.564768	2.52943	GAS7
ENSG00000266712.1	0.548584	0.076136	0.581916	-2.59828	hsa-mir-3149
ENSG00000177640.16_7	0.54852	0.150683	0.681013	-2.36012	CASC2
ENSG00000242732.4_5	0.548115	0.145726	0.674559	0.756856	RTL5
ENSG00000261645.7_6	0.547144	0.125051	0.650337	-1.71724	DISC1FP1
ENSG00000170681.7_6	0.546404	0.0776463	0.583059	-1.92056	CAVIN4
ENSG00000271966.1_6	0.54601	0.113734	0.641364	-1.3283	AC021321.1
ENSG00000236148.5_4	0.545261	0.145557	0.674559	-2.31074	RPL23AP37
ENSG00000220563.1_4	0.545139	0.0510128	0.528275	-1.21141	PKMP3
ENSG00000198759.12_4	0.543876	0.380369	0.835159	-0.513916	EGFL6
ENSG00000162510.6_3	0.543609	0.179096	0.711376	-2.3775	MATN1
ENSG00000178732.5_3	0.543096	0.0442768	0.504834	2.79787	GP5
ENSG00000251273.4_7	0.543039	0.0923905	0.611061	-1.96417	LINC02228
ENSG00000120256.11_4	0.542771	0.0792538	0.587027	-2.46311	LRP11
ENSG00000275441.1_6	0.542643	0.130456	0.655082	-1.78234	AC020765.2
ENSG00000224020.1_5	0.541608	0.129791	0.654974	-2.74451	MIR181A2HG
ENSG00000134245.18_3	0.541063	0.120449	0.64641	-2.00285	WNT2B
ENSG00000277089.4_6	0.540794	0.0902745	0.605443	-0.337054	AC243829.4
ENSG00000258526.7_7	0.540786	0.0390897	0.488216	0.106929	AL049828.1
ENSG00000124564.17_4	0.539767	0.2421	0.758339	-2.82156	SLC17A3
ENSG00000280721.1_5	0.539739	0.242606	0.758391	0.830707	LINC01943
ENSG00000183423.12_4	0.539557	0.162919	0.691704	-0.82522	LRIT3
ENSG00000237264.4_4	0.539526	0.0531265	0.53322	-0.992519	FTH1P11
ENSG00000279667.1_5	0.5394	0.14421	0.672324	-1.65937	AL603839.4
ENSG00000286364.1_1	0.539206	0.161749	0.691035	-2.36152	AL512308.1
ENSG00000170921.15_4	0.538761	0.00220909	0.184673	5.03832	TANC2
ENSG00000262583.1_5	0.538267	0.0833785	0.594139	-1.6627	TMEM231P1
ENSG00000143847.15_3	0.537403	0.0176402	0.391216	0.139404	PPFIA4
ENSG00000279659.1_5	0.537142	0.119493	0.64641	-3.14265	AL451064.2
ENSG00000100154.14_6	0.536963	0.0526399	0.531911	1.63	TTC28
ENSG00000276417.1_7	0.536775	0.292234	0.79121	-2.39439	AC092111.2
ENSG00000286185.1_1	0.536756	0.142566	0.670064	0.161086	AC242842.3
ENSG00000183395.5_3	0.536597	0.0849546	0.596949	-0.510624	PMCH
ENSG00000251584.2_6	0.535899	0.0593775	0.549762	-1.03237	AC096751.2
ENSG00000279742.1_5	0.535423	0.179928	0.712473	-1.85244	AP000974.1
ENSG00000164692.17_2	0.535284	0.403872	0.848195	-3.1874	COL1A2
ENSG00000226107.1_5	0.534968	0.273239	0.77788	-2.25204	AC004383.1
ENSG00000199879.1	0.534916	0.15976	0.688769	-3.24277	RNU1-120P
ENSG00000183496.6_3	0.534799	0.0729842	0.573386	-0.000109396	MEX3B
ENSG00000181847.12_6	0.534293	0.000663889	0.110162	6.10235	TIGIT
ENSG00000188981.11_5	0.534116	0.0450856	0.507532	-1.42787	MSANTD1
ENSG00000188859.6_3	0.533866	0.199468	0.725472	-2.39485	FAM78B
ENSG00000105146.13_3	0.533848	0.132824	0.655733	-1.54667	AURKC
ENSG00000057468.7_4	0.533405	0.122778	0.648966	-1.6263	MSH4
ENSG00000286086.1_2	0.532659	0.136687	0.664145	-1.99971	AC099661.1
ENSG00000273064.1_6	0.532463	0.130768	0.655082	-1.19254	AC017083.1
ENSG00000139946.10_3	0.531659	0.00172332	0.16426	3.67136	PELI2
ENSG00000279953.1_6	0.530834	0.108948	0.636003	-1.56763	AC117503.3
ENSG00000163702.20_5	0.530296	0.157737	0.687483	-2.66353	IL17RC
ENSG00000233776.5_6	0.530013	0.137232	0.664145	-2.1455	LINC01251
ENSG00000182534.13_4	0.529996	0.121491	0.646827	4.53693	MXRA7
ENSG00000145014.17_5	0.529868	0.0527952	0.532433	1.74423	TMEM44
ENSG00000272476.1_6	0.528822	0.165494	0.695654	-1.4568	AL024507.2
ENSG00000162877.13_3	0.528354	0.262497	0.772575	-2.33865	PM20D1
ENSG00000227533.6_5	0.528212	0.0859779	0.599826	-0.682354	SLC2A1-AS1
ENSG00000135862.6_3	0.528054	0.0701473	0.56728	-1.06791	LAMC1
ENSG00000287644.1_1	0.527466	0.0934648	0.612335	-2.2058	AC080112.4
ENSG00000279923.1_5	0.5258	0.170322	0.702174	-1.47036	AC022417.1
ENSG00000167414.4_4	0.52569	0.117254	0.643881	-0.495808	GNG8
ENSG00000279039.1_6	0.525007	0.18183	0.713168	-2.31302	AC011447.6
ENSG00000135835.12_4	0.524882	0.22153	0.742333	-1.83711	KIAA1614
ENSG00000241923.2_4	0.524836	0.198452	0.724354	-2.31511	RPL14P3
ENSG00000166394.15_3	0.524761	0.130059	0.654974	-1.90256	CYB5R2
ENSG00000242736.1_2	0.524678	0.191926	0.718186	-1.29253	TRBV1
ENSG00000274184.1_6	0.523914	0.135116	0.659291	-1.18684	AC011815.2
ENSG00000221957.8_5	0.523813	0.0799431	0.58796	-1.82907	KIR2DS4
ENSG00000153094.23_5	0.523495	0.080438	0.589158	5.44103	BCL2L11
ENSG00000178636.8_5	0.522939	0.0819195	0.59163	-1.93819	AC092656.1
ENSG00000285280.2_3	0.522643	0.201027	0.726542	-2.0571	AL390957.1
ENSG00000232487.1_6	0.5226	0.19545	0.721241	-1.9312	RASA3-IT1
ENSG00000106976.20_2	0.522204	0.0404459	0.49185	-0.95609	DNM1
ENSG00000244490.1_4	0.522174	0.0830185	0.594139	-2.10139	RWDD4P1
ENSG00000116604.18_5	0.52108	0.000314579	0.0730473	6.22201	MEF2D
ENSG00000269444.1_7	0.52103	0.192354	0.718186	-1.72842	AC011491.2
ENSG00000235109.7_6	0.520959	0.0102754	0.320827	0.572602	ZSCAN31
ENSG00000244649.5_5	0.520276	0.0549978	0.535808	-0.620644	LINC02086
ENSG00000279254.1_5	0.519541	0.133717	0.657785	-2.28094	AC020604.1
ENSG00000258359.1_4	0.519298	0.149964	0.680261	-1.57367	PCNPP1
ENSG00000121101.15_3	0.518613	0.0495972	0.52361	0.819459	TEX14
ENSG00000111249.14_3	0.518545	0.13361	0.657606	-1.15158	CUX2
ENSG00000138316.11_3	0.518527	0.187349	0.715752	-2.16306	ADAMTS14
ENSG00000224888.4_6	0.518467	0.120064	0.64641	-2.05162	AC138028.2
ENSG00000226562.4_5	0.518198	0.212276	0.735796	-2.54233	CYP4F26P
ENSG00000036530.9_3	0.518055	0.170721	0.702652	-1.64178	CYP46A1
ENSG00000234604.2_6	0.517867	0.104604	0.628909	-2.19014	AL021068.1
ENSG00000250602.6_6	0.51763	0.0870884	0.599826	-1.89948	AC093535.1
ENSG00000274818.1_6	0.517216	0.186576	0.715088	-1.70143	AC004825.2
ENSG00000257553.1_7	0.51682	0.167972	0.699065	-1.42894	AC034102.4
ENSG00000169957.10_4	0.516786	0.00606489	0.25773	1.83261	ZNF768
ENSG00000163359.15_3	0.516329	0.278547	0.781522	2.75793	COL6A3
ENSG00000286132.1_1	0.516111	0.27066	0.777331	-1.26814	AC022415.2
ENSG00000117643.14_3	0.515784	0.00725121	0.276394	5.34357	MAN1C1
ENSG00000266714.9_7	0.515779	0.004023	0.226273	4.6816	MYO15B
ENSG00000240771.8_5	0.515579	0.128453	0.654501	-2.10372	ARHGEF25
ENSG00000279246.1_6	0.515491	0.183469	0.713646	-1.86572	AP003108.3
ENSG00000263080.1_7	0.515413	0.398667	0.84528	-0.596354	AC009121.3
ENSG00000270332.2_5	0.515396	0.161368	0.690783	-2.21827	SMC2-AS1
ENSG00000120057.5_3	0.51526	0.143174	0.671149	-1.26727	SFRP5
ENSG00000227431.6_6	0.514768	0.307156	0.80064	-2.72051	CSE1L-AS1
ENSG00000281097.1_5	0.514596	0.184385	0.71386	-0.952621	LINC01395
ENSG00000196684.12_5	0.514533	0.000128826	0.0470864	5.77462	HSH2D
ENSG00000215630.6_4	0.514446	0.0440447	0.504834	-0.566515	GUSBP9
ENSG00000129295.9_5	0.514406	0.0223849	0.422176	0.570355	LRRC6
ENSG00000166813.15_3	0.514036	0.154517	0.685107	-0.934064	KIF7
ENSG00000141934.10_5	0.512847	0.0881366	0.601496	-1.59475	PLPP2
ENSG00000218418.2_5	0.511253	0.193321	0.719059	-1.26912	AL591135.1
ENSG00000271882.1_7	0.511128	0.107737	0.634688	-1.18453	AP001330.4
ENSG00000112290.13_5	0.511029	0.0284193	0.452332	0.0153713	WASF1
ENSG00000177692.11_2	0.510172	0.0645093	0.560265	0.0490258	DNAJC28
ENSG00000234297.2_5	0.509583	0.261534	0.771891	-2.0981	AL592293.2
ENSG00000180592.17_3	0.509381	0.337905	0.814814	-2.30858	SKIDA1
ENSG00000174080.11_4	0.509131	0.00727559	0.276394	2.72258	CTSF
ENSG00000225756.1_6	0.508646	0.11256	0.639944	0.572661	DBH-AS1
ENSG00000196436.8_2	0.508252	0.180855	0.713168	-1.76256	NPIPB15
ENSG00000204677.13_9	0.507748	0.0934341	0.612335	0.837155	FAM153CP
ENSG00000248554.1_7	0.507508	0.111643	0.638573	-1.88605	AC114956.2
ENSG00000280119.1_6	0.507481	0.0464956	0.512232	-1.25121	AC093642.2
ENSG00000275410.5_4	0.507377	0.160302	0.690062	-2.61038	HNF1B
ENSG00000257242.8_6	0.507262	0.123821	0.650337	1.37139	LINC01619
ENSG00000205763.13_2	0.507133	0.05827	0.547557	-0.5868	RP9P
ENSG00000150873.11_2	0.506367	0.11766	0.64468	-2.58568	C2orf50
ENSG00000179528.16_3	0.506291	0.239749	0.756887	-2.27208	LBX2
ENSG00000145685.14_5	0.50562	0.145003	0.673606	-0.916627	LHFPL2
ENSG00000175544.13_3	0.505255	0.186285	0.715088	-0.760029	CABP4
ENSG00000248473.2_5	0.504744	0.073726	0.575827	-0.903452	LINC01962
ENSG00000278989.1_5	0.504707	0.18106	0.713168	-2.63228	AP001148.1
ENSG00000284657.1_4	0.504169	0.0990964	0.620323	-1.83154	AL031432.5
ENSG00000178430.4	0.503787	0.12418	0.650337	-2.28939	AC006111.1
ENSG00000150773.10_2	0.503625	0.183178	0.713491	-1.31818	PIH1D2
ENSG00000124406.16_5	0.503589	0.000505379	0.0944958	7.18591	ATP8A1
ENSG00000211893.4_7	0.503583	0.363772	0.827636	-2.79877	IGHG2
ENSG00000235100.4_7	0.503325	0.118593	0.645903	-1.97138	AL157400.3
ENSG00000158164.7_3	0.502923	0.223218	0.74439	-2.58175	TMSB15A
ENSG00000237004.4_4	0.502886	0.199284	0.725249	-1.30535	ZNRF2P1
ENSG00000127366.5_3	0.502725	0.0185791	0.392956	0.120957	TAS2R5
ENSG00000245552.7_6	0.501709	0.00537292	0.251157	2.41942	AP000787.1
ENSG00000216331.2_4	0.501553	0.10385	0.628699	-2.06499	HIST1H1PS1
ENSG00000210144.1	0.501342	0.143246	0.671149	-1.28351	MT-TY
ENSG00000280149.1_6	0.500775	0.0192815	0.40013	0.139669	AC004877.2
ENSG00000185112.6_3	0.500743	0.00371364	0.225816	1.40531	FAM43A
ENSG00000229056.2_7	0.500626	0.0488461	0.520709	2.64454	HECW2-AS1
ENSG00000180998.12_5	0.500592	0.126153	0.650337	-0.84501	GPR137C
ENSG00000100027.16_4	0.500548	0.100833	0.624505	4.41245	YPEL1
ENSG00000163053.11_6	0.499936	0.220425	0.741798	-0.610084	SLC16A14
ENSG00000102221.14_5	0.499568	0.0542582	0.534192	0.797839	JADE3
ENSG00000158292.7_3	0.499405	0.335072	0.813422	0.834944	GPR153
ENSG00000259838.1_4	0.498589	0.164681	0.694454	-2.43049	ELOCP2
ENSG00000120162.10_3	0.498265	0.0737075	0.575827	1.16516	MOB3B
ENSG00000166250.12_4	0.49792	0.10447	0.628909	-1.55064	CLMP
ENSG00000119862.13_4	0.497197	0.0859628	0.599826	-0.102322	LGALSL
ENSG00000260910.1_5	0.49712	0.0371036	0.481645	2.23632	LINC00565
ENSG00000132965.9_2	0.496732	0.0125735	0.350895	6.85593	ALOX5AP
ENSG00000187045.18_5	0.496605	0.0936056	0.612547	-0.386168	TMPRSS6
ENSG00000187862.12_3	0.496532	0.0748885	0.579707	3.82984	TTC24
ENSG00000229212.8_5	0.496405	0.0460806	0.511952	-0.301128	AC044860.1
ENSG00000234617.2_6	0.496084	0.117179	0.643656	-0.0728812	SNRK-AS1
ENSG00000105877.18_4	0.496078	0.0672655	0.564706	-1.76924	DNAH11
ENSG00000257052.1_6	0.495642	0.254449	0.766936	-2.17902	AP003721.4
ENSG00000166833.21_8	0.495265	0.0598459	0.550238	0.355149	NAV2
ENSG00000188779.12_5	0.495144	0.187871	0.715905	-2.52356	SKOR1
ENSG00000274259.2_6	0.494456	0.133015	0.655733	-1.24399	SYNGAP1-AS1
ENSG00000182389.19_8	0.493215	0.126388	0.650337	-1.51873	CACNB4
ENSG00000224769.1_4	0.493214	0.0799928	0.58796	-1.57074	MUC20P1
ENSG00000105290.12_6	0.493009	0.148664	0.677662	-2.30916	APLP1
ENSG00000287250.1_1	0.492638	0.0528789	0.532433	-0.794009	AC073046.4
ENSG00000260464.1_6	0.492514	0.199838	0.725567	-1.62932	AL049796.1
ENSG00000065621.15_3	0.492461	0.0432031	0.501385	-0.0877245	GSTO2
ENSG00000169992.10_3	0.492221	0.000847076	0.121836	2.04616	NLGN2
ENSG00000135338.14_5	0.492028	0.167352	0.698625	-0.944122	LCA5
ENSG00000280401.1_5	0.491874	0.147553	0.677043	-1.30686	AC022532.1
ENSG00000198156.10_3	0.491444	0.260849	0.771316	-1.22253	NPIPB6
ENSG00000196352.15_6	0.491443	4.3823e-05	0.0264324	6.55088	CD55
ENSG00000169499.15_5	0.491129	0.000576569	0.10366	7.61433	PLEKHA2
ENSG00000148737.17_6	0.490912	0.158072	0.687483	0.156657	TCF7L2
ENSG00000182489.9_3	0.490868	0.230345	0.751	-1.26024	XKRX
ENSG00000286586.1_2	0.490407	0.153308	0.683646	-2.64243	AC084018.4
ENSG00000196208.14_3	0.48954	0.0307458	0.458922	-0.176297	GREB1
ENSG00000278709.2_7	0.489407	0.169474	0.700773	-2.00543	NKILA
ENSG00000248677.2_5	0.48927	0.148503	0.677662	-1.99153	LINC02102
ENSG00000185950.9_3	0.489265	0.00949241	0.308677	3.13591	IRS2
ENSG00000113140.11_5	0.489173	0.248511	0.762748	-1.79907	SPARC
ENSG00000186976.15_5	0.489109	0.229798	0.750445	-1.61356	EFCAB6
ENSG00000233966.1_2	0.488812	0.164731	0.694458	-1.28741	UBE2SP1
ENSG00000233799.1_7	0.488703	0.275153	0.779282	-2.34054	AC139887.1
ENSG00000143028.9_3	0.48865	0.252484	0.765905	-3.26543	SYPL2
ENSG00000226816.3_6	0.488604	0.302965	0.797302	-1.62514	AC005082.1
ENSG00000206965.1	0.4882	0.144383	0.672324	-1.52813	RNU6-5P
ENSG00000270765.5_2	0.488079	0.24766	0.762262	-3.02826	GAS2L2
ENSG00000283528.2_5	0.487863	0.232839	0.754007	-1.28042	TCAF2C
ENSG00000102445.18_6	0.487797	0.178578	0.710891	-0.290849	RUBCNL
ENSG00000265218.1_7	0.487521	0.174579	0.707167	-0.869844	AC103810.2
ENSG00000124721.18_7	0.48749	0.205375	0.731862	-1.41337	DNAH8
ENSG00000105339.10_5	0.487472	0.029352	0.455237	5.36841	DENND3
ENSG00000135931.17_5	0.487078	0.103903	0.628699	0.422011	ARMC9
ENSG00000114541.15_4	0.486239	0.129725	0.654974	4.7476	FRMD4B
ENSG00000152503.9_4	0.486173	0.30489	0.798696	-1.49332	TRIM36
ENSG00000188277.10_3	0.485963	0.02064	0.411043	0.255631	C15orf62
ENSG00000130158.14_5	0.485879	0.215896	0.737725	-2.30161	DOCK6
ENSG00000188886.3_2	0.485749	0.378872	0.834912	-1.78056	ASTL
ENSG00000151468.11_6	0.48536	0.127661	0.653435	-1.75649	CCDC3
ENSG00000107968.10_3	0.485347	0.0467761	0.512474	4.5897	MAP3K8
ENSG00000211848.1_3	0.485029	0.157218	0.687483	-2.21956	TRAJ41
ENSG00000279649.1_6	0.484844	0.11404	0.64225	-1.06278	AC020978.9
ENSG00000272076.1_6	0.484609	0.157134	0.687483	-1.9093	AC090186.1
ENSG00000203778.8_3	0.484599	0.010754	0.326424	1.28039	FAM229B
ENSG00000163346.17_4	0.484559	3.22586e-05	0.0231989	8.00326	PBXIP1
ENSG00000284713.1_4	0.484321	0.188555	0.716417	-1.81815	SMIM38
ENSG00000232065.1_6	0.48417	0.0982266	0.619651	-2.59454	LINC01063
ENSG00000132321.17_4	0.484163	0.0519232	0.530729	-1.18993	IQCA1
ENSG00000279536.1_5	0.484145	0.114748	0.642648	-1.74985	AC093458.2
ENSG00000197903.7_2	0.484098	0.00243009	0.19454	2.77133	HIST1H2BK
ENSG00000167861.16_3	0.484044	0.0515342	0.530026	-0.149118	HID1
ENSG00000203710.11_5	0.484028	0.0922577	0.611061	1.46752	CR1
ENSG00000235663.1_6	0.483966	0.320672	0.807306	-1.13106	SAPCD1-AS1
ENSG00000141854.9_5	0.483686	0.0396062	0.489786	-0.570682	MISP3
ENSG00000249840.2_4	0.483423	0.295801	0.793775	-2.76011	GAPDHP76
ENSG00000198835.4_3	0.483091	0.168355	0.699778	-1.09677	GJC2
ENSG00000188112.9_3	0.482675	0.223707	0.744941	-2.73892	C6orf132
ENSG00000183397.5_2	0.482321	0.00273039	0.199425	1.36337	C19orf71
ENSG00000277548.1_7	0.481956	0.164829	0.694607	-2.14572	AC018926.3
ENSG00000236137.1_6	0.481853	0.116719	0.643031	-0.546681	AL445231.1
ENSG00000163666.10_5	0.481779	0.0575486	0.54489	-1.36351	HESX1
ENSG00000211864.2_3	0.481543	0.243849	0.759396	-1.81088	TRAJ25
ENSG00000150681.10_3	0.480992	0.0310808	0.460864	0.714592	RGS18
ENSG00000213071.11_4	0.480978	0.169789	0.701238	2.42307	LPAL2
ENSG00000103044.11_5	0.480775	0.0765012	0.582137	0.998705	HAS3
ENSG00000231466.2_5	0.480481	0.0334921	0.468746	0.17574	AL022324.2
ENSG00000272892.1_6	0.480095	0.283862	0.786051	-2.16287	AL133551.1
ENSG00000183625.15_6	0.480082	0.426345	0.858693	-1.49632	CCR3
ENSG00000283294.1_6	0.47958	0.113557	0.641364	-0.587312	AP005212.4
ENSG00000234694.1_6	0.479532	0.176162	0.708109	-0.852428	AL139289.2
ENSG00000196972.9_4	0.478981	0.28969	0.790578	-2.87768	SMIM10L2B
ENSG00000150594.7_4	0.478335	0.189674	0.71671	-3.12931	ADRA2A
ENSG00000265752.3_6	0.477815	0.236912	0.756475	-2.56701	AC010754.1
ENSG00000273203.1_6	0.477673	0.122601	0.648486	-2.11227	AC006946.2
ENSG00000163625.15_4	0.477299	0.272438	0.77788	-0.850907	WDFY3
ENSG00000226410.1_2	0.476751	0.201416	0.726688	-2.70394	AC104058.1
ENSG00000149212.12_4	0.476736	0.0776038	0.583059	6.797	SESN3
ENSG00000183628.13_3	0.476664	0.0802264	0.588409	-0.0147143	DGCR6
ENSG00000272265.1_6	0.476323	0.286344	0.788638	-2.95163	AC034236.3
ENSG00000170486.11_6	0.475911	0.317038	0.805978	0.463014	KRT72
ENSG00000165886.5_3	0.475899	0.260969	0.771316	-1.32988	UBTD1
ENSG00000254556.1_7	0.475488	0.433168	0.862452	-2.81341	AF131215.2
ENSG00000248969.1_6	0.47485	0.255943	0.767796	-1.00178	AC137810.1
ENSG00000283709.1_4	0.474721	0.0251538	0.433823	0.122366	FAM238C
ENSG00000248015.7_7	0.474533	0.0259377	0.43886	1.03904	AC005329.1
ENSG00000204616.11_3	0.474341	0.296183	0.793868	-3.03765	TRIM31
ENSG00000272129.1_6	0.474282	0.130823	0.655082	-1.07665	AL359715.3
ENSG00000181322.14_5	0.474169	0.18526	0.714622	-2.28646	NME9
ENSG00000135218.19_5	0.473666	0.209234	0.73466	-2.85602	CD36
ENSG00000236529.2_7	0.47344	0.0299252	0.457136	0.374593	AC093582.1
ENSG00000259456.4_8	0.472413	0.020047	0.405175	0.572566	ADNP-AS1
ENSG00000154146.13_3	0.472386	0.247106	0.76131	-0.976125	NRGN
ENSG00000153132.13_7	0.472259	0.287646	0.790128	-1.51919	CLGN
ENSG00000222014.6_4	0.472038	0.180792	0.713168	-1.87655	RAB6C
ENSG00000069702.11_5	0.471576	0.0684838	0.565015	6.00129	TGFBR3
ENSG00000175899.14_4	0.471344	0.336402	0.813422	-3.05235	A2M
ENSG00000264964.2_6	0.471142	0.408006	0.849057	-2.59942	AP001033.1
ENSG00000100221.10_3	0.471103	0.000354344	0.0761554	7.28509	JOSD1
ENSG00000142694.6_2	0.470909	0.177605	0.709434	-1.85513	EVA1B
ENSG00000212452.1	0.4707	0.0868922	0.599826	-1.88492	SNORD69
ENSG00000254760.1_6	0.470495	0.161801	0.691035	0.0339889	AC008750.1
ENSG00000262904.1_4	0.470333	0.133018	0.655733	-2.77116	TMPOP2
ENSG00000169583.13_3	0.470283	0.205971	0.732177	0.963825	CLIC3
ENSG00000067445.21_8	0.470177	0.0437919	0.504165	1.79328	TRO
ENSG00000287100.1_1	0.470158	0.221479	0.742333	-1.66145	AL078600.1
ENSG00000104432.14_4	0.46954	0.105828	0.632328	-0.398461	IL7
ENSG00000089692.9_4	0.469447	0.227752	0.748638	4.87982	LAG3
ENSG00000123358.20_6	0.469408	0.162795	0.6914	0.550663	NR4A1
ENSG00000286691.1_1	0.469404	0.0417137	0.494901	-1.20272	AL590009.1
ENSG00000138757.14_2	0.469228	1.89436e-05	0.0161003	8.38839	G3BP2
ENSG00000242779.7_4	0.469187	0.0459094	0.511349	0.740441	ZNF702P
ENSG00000164171.11_3	0.468819	0.00258211	0.19636	2.4892	ITGA2
ENSG00000105974.12_5	0.468396	0.361552	0.826656	-1.80822	CAV1
ENSG00000198035.9	0.468281	0.0610283	0.552862	-0.217132	AGAP9
ENSG00000213290.4_2	0.466817	0.110019	0.637544	-1.5403	PGK1P2
ENSG00000251615.3_6	0.466586	0.0498141	0.52361	1.47211	AC104825.1
ENSG00000167633.18_2	0.466543	0.290538	0.790578	-0.643923	KIR3DL1
ENSG00000184005.11_4	0.466525	0.387442	0.841074	-0.984648	ST6GALNAC3
ENSG00000227704.1_6	0.46643	0.19443	0.71994	-2.23368	AL354892.1
ENSG00000171056.8_4	0.466117	0.300398	0.796038	-2.28828	SOX7
ENSG00000272037.1_6	0.466114	0.308394	0.801078	-2.3715	AP002907.1
ENSG00000204947.9_3	0.465834	0.00438876	0.232467	1.1161	ZNF425
ENSG00000173334.4_3	0.465289	0.0648101	0.560265	1.67296	TRIB1
ENSG00000105426.16_4	0.464878	0.158094	0.687483	-0.740766	PTPRS
ENSG00000135643.5_3	0.464695	0.227141	0.748638	0.449718	KCNMB4
ENSG00000178150.10_4	0.464695	0.257239	0.768897	-1.45954	ZNF114
ENSG00000260027.5_5	0.46424	0.217719	0.738746	-0.578326	HOXB7
ENSG00000230850.3	0.464117	0.212037	0.735796	-0.748992	RP11-782C8.1
ENSG00000125122.15_5	0.463216	0.0352852	0.475238	0.308831	LRRC29
ENSG00000236780.7_6	0.463207	0.227537	0.748638	-1.95403	LINC01829
ENSG00000256625.1_5	0.463051	0.290678	0.790578	-1.53868	AC092747.2
ENSG00000110090.13_3	0.462762	0.015554	0.375155	6.74209	CPT1A
ENSG00000225450.1_7	0.46269	0.168999	0.700496	-1.80241	AL021707.1
ENSG00000108946.14_5	0.462581	6.3717e-05	0.0313521	7.84148	PRKAR1A
ENSG00000165511.6_5	0.46197	0.175227	0.707562	0.769999	C10orf25
ENSG00000227470.1_5	0.461404	0.0719275	0.571551	-0.915842	AC073415.1
ENSG00000105376.5_4	0.461008	0.274886	0.779208	-1.79945	ICAM5
ENSG00000172215.6_4	0.460781	0.289074	0.790578	5.11649	CXCR6
ENSG00000170271.11_6	0.460768	0.217589	0.738746	-2.26884	FAXDC2
ENSG00000211776.2_2	0.460768	0.00602873	0.25773	2.7341	TRAV2
ENSG00000105967.16_4	0.460761	0.0324453	0.466066	0.571347	TFEC
ENSG00000245573.9_8	0.460623	0.0207349	0.411306	1.07674	BDNF-AS
ENSG00000198719.9_4	0.460606	0.102418	0.625411	0.079142	DLL1
ENSG00000162931.12_4	0.460437	0.0542625	0.534192	-0.243532	TRIM17
ENSG00000234817.2_7	0.460398	0.0886109	0.602011	-1.53672	AL136309.2
ENSG00000272707.1_6	0.460244	0.140565	0.668426	-1.65442	AC046143.2
ENSG00000174885.12_2	0.460079	0.122186	0.648007	1.03606	NLRP6
ENSG00000188130.14_4	0.459443	0.181431	0.713168	0.521169	MAPK12
ENSG00000263707.1_6	0.458725	0.305296	0.799021	-2.33637	AC005277.1
ENSG00000283031.2_6	0.4584	0.154631	0.685107	-1.8313	AC009242.1
ENSG00000078589.13_3	0.458191	0.000504004	0.0944958	6.60124	P2RY10
ENSG00000177098.8_2	0.458058	0.276584	0.780472	-2.32867	SCN4B
ENSG00000179761.12_4	0.457927	0.0714636	0.571523	-0.0834511	PIPOX
ENSG00000100473.18_5	0.457246	0.206218	0.732341	-0.00746075	COCH
ENSG00000229021.2_7	0.457054	0.259626	0.770745	-1.73912	AL450992.1
ENSG00000286724.1_1	0.456825	0.0821233	0.591959	-0.94769	AL732509.1
ENSG00000035862.12_4	0.456553	0.0639437	0.55947	0.767972	TIMP2
ENSG00000279803.1_6	0.455902	0.113738	0.641364	0.618869	AC009090.5
ENSG00000144218.19_4	0.455725	0.227025	0.748638	1.53452	AFF3
ENSG00000251513.2_6	0.455644	0.272761	0.77788	-2.88946	LIX1-AS1
ENSG00000187800.13_2	0.455409	0.212018	0.735796	-1.72311	PEAR1
ENSG00000287603.1_2	0.455397	0.0165346	0.383578	0.907187	AC008403.3
ENSG00000255458.7_8	0.455231	0.164368	0.694387	-2.14938	AC108471.2
ENSG00000277007.1_6	0.454892	0.193722	0.719264	-1.95317	AC096642.1
ENSG00000266153.1_6	0.454802	0.221481	0.742333	-3.00072	AP005380.1
ENSG00000213221.5_4	0.454245	0.332951	0.812368	-2.42231	DNLZ
ENSG00000286416.1_1	0.454105	0.148581	0.677662	-0.804132	AL442067.3
ENSG00000235618.8_3	0.453694	0.164123	0.69382	-1.18152	FAM21EP
ENSG00000224848.2_6	0.453119	0.290873	0.790578	-2.3962	AL589843.1
ENSG00000165113.13_4	0.451878	0.0102779	0.320827	2.33197	GKAP1
ENSG00000152969.20_8	0.450765	0.181836	0.713168	-2.24057	JAKMIP1
ENSG00000167363.14_6	0.450656	0.0552034	0.535925	-0.127146	FN3K
ENSG00000139832.5_3	0.450493	0.08378	0.594279	-0.113735	RAB20
ENSG00000245848.3_3	0.450276	0.300365	0.796038	-1.10786	CEBPA
ENSG00000105699.16_5	0.449761	0.00350827	0.225421	2.80267	LSR
ENSG00000187595.16_4	0.44976	0.206092	0.732329	-2.20837	ZNF385C
ENSG00000277425.1_6	0.449512	0.223227	0.74439	-1.46877	AL121890.4
ENSG00000143845.15_6	0.449061	0.200917	0.726542	-0.54486	ETNK2
ENSG00000227189.2_7	0.449056	0.361796	0.826899	-2.82124	AC092535.2
ENSG00000023171.18_6	0.448815	0.0386831	0.488216	5.7633	GRAMD1B
ENSG00000197646.8_3	0.44865	0.0774125	0.583059	0.445745	PDCD1LG2
ENSG00000242258.1_5	0.448493	0.0239163	0.426096	0.604269	LINC00996
ENSG00000271828.1_6	0.447149	0.18253	0.713409	-2.44193	AC008937.3
ENSG00000203747.11_5	0.446911	0.234059	0.754007	2.60118	FCGR3A
ENSG00000081985.11_5	0.446781	0.000352874	0.0761554	5.4374	IL12RB2
ENSG00000249014.2_4	0.4465	0.116431	0.643031	-1.10395	HMGN2P4
ENSG00000198816.7_4	0.446117	0.122984	0.648966	-0.478778	ZNF358
ENSG00000274180.1_3	0.446031	0.0150425	0.371249	3.48029	NATD1
ENSG00000137693.14_5	0.446012	0.381536	0.835831	-2.557	YAP1
ENSG00000141232.5_4	0.446006	0.0016352	0.161088	6.4072	TOB1
ENSG00000286000.1_2	0.445503	0.195562	0.721323	-2.27892	AC234775.4
ENSG00000167261.14_6	0.445344	0.0115211	0.338983	5.18665	DPEP2
ENSG00000196368.5_4	0.445052	0.204657	0.731195	0.0843902	NUDT11
ENSG00000276278.1_6	0.445043	0.161372	0.690783	-0.327826	AC048382.6
ENSG00000279765.3_7	0.444585	0.081203	0.590792	-1.38164	AC013394.1
ENSG00000099957.16_3	0.444246	0.268596	0.776381	-1.85526	P2RX6
ENSG00000131724.11_5	0.443967	0.267749	0.775907	-2.15287	IL13RA1
ENSG00000114670.14_3	0.44389	0.147705	0.677338	0.444566	NEK11
ENSG00000237481.1_6	0.443618	0.254176	0.766936	-2.37235	AL117350.1
ENSG00000234335.1_4	0.443471	0.142671	0.670064	-1.9199	RPS4XP11
ENSG00000118514.14_4	0.443397	0.106933	0.633591	0.69819	ALDH8A1
ENSG00000170892.12_6	0.442893	0.00262541	0.19636	2.64288	TSEN34
ENSG00000171658.8_4	0.442789	0.265393	0.774417	0.694867	NMRAL2P
ENSG00000265692.1_5	0.44263	0.301377	0.796584	-2.18215	LINC01970
ENSG00000154133.15_3	0.442592	0.365715	0.828665	-2.48004	ROBO4
ENSG00000165702.14_6	0.442165	0.191909	0.718186	-1.8238	GFI1B
ENSG00000233558.1_5	0.442127	0.181892	0.713168	-1.87138	AL050331.1
ENSG00000169031.19_5	0.441858	0.248757	0.763005	-1.38726	COL4A3
ENSG00000247746.4_3	0.441521	0.0246131	0.429306	1.69701	USP51
ENSG00000100376.12_3	0.4415	0.00885247	0.300249	5.76434	FAM118A
ENSG00000151276.23_3	0.441099	0.265618	0.774417	-2.30369	MAGI1
ENSG00000278356.1_7	0.441041	0.207198	0.733201	-1.14876	AC005911.1
ENSG00000284526.1_4	0.44079	0.29291	0.791903	-2.93602	AC015802.6
ENSG00000111077.17_2	0.44004	0.109077	0.636194	-0.304263	TNS2
ENSG00000167768.4_3	0.439822	0.377992	0.834432	-0.935404	KRT1
ENSG00000258445.3_5	0.43969	0.166298	0.695833	-2.79244	AL132777.1
ENSG00000257060.7_6	0.438844	0.334106	0.813098	-2.76969	AC091078.1
ENSG00000203327.2_7	0.438801	0.142238	0.670064	-2.20658	AC012358.1
ENSG00000152076.18_5	0.438572	0.0989362	0.620312	-1.33302	CCDC74B
ENSG00000103196.12_5	0.438532	0.310654	0.802073	-2.10395	CRISPLD2
ENSG00000137265.15_3	0.43837	0.00420933	0.228928	6.37104	IRF4
ENSG00000175866.15_6	0.438202	0.0096245	0.310274	1.37788	BAIAP2
ENSG00000122862.5_3	0.437862	0.00195475	0.173702	8.29268	SRGN
ENSG00000146674.15_7	0.437576	0.275069	0.779208	2.87986	IGFBP3
ENSG00000180739.14_4	0.437368	0.0992935	0.620386	0.957973	S1PR5
ENSG00000258572.1_6	0.437244	0.247912	0.762655	-2.48666	AL133467.1
ENSG00000236263.1_6	0.436957	0.129262	0.654501	-1.08754	AC234582.2
ENSG00000249042.6_6	0.436948	0.253579	0.766936	-0.295787	AC008771.1
ENSG00000147180.16_3	0.436902	0.094529	0.613989	2.11297	ZNF711
ENSG00000033327.13_6	0.436812	0.146298	0.675592	5.22359	GAB2
ENSG00000197555.9_4	0.43651	0.0109208	0.329349	6.43025	SIPA1L1
ENSG00000135048.14_7	0.436484	9.70621e-05	0.0432111	7.15066	CEMIP2
ENSG00000260608.1_7	0.436368	0.255002	0.766936	-2.22941	AC024270.4
ENSG00000276115.1_7	0.436257	0.153595	0.683646	-1.57754	AC026356.2
ENSG00000058866.15_5	0.436143	0.186784	0.715088	-1.54368	DGKG
ENSG00000196421.8_7	0.435729	0.052171	0.531659	2.0769	C20orf204
ENSG00000170873.18_4	0.434839	0.0745064	0.578465	5.16177	MTSS1
ENSG00000051523.11_4	0.434804	0.00713633	0.276394	7.17395	CYBA
ENSG00000214534.5_3	0.434574	0.270733	0.777331	-2.40929	ZNF705E
ENSG00000278399.1_5	0.434527	0.249518	0.763445	-2.93142	AC026120.1
ENSG00000274294.1_6	0.434295	0.310155	0.801621	-2.71611	AC015660.3
ENSG00000174123.11_3	0.434088	0.280746	0.782465	-1.63515	TLR10
ENSG00000255200.1_4	0.433676	0.180776	0.713168	-0.859846	PGAM1P8
ENSG00000188343.13_6	0.432783	0.281312	0.782967	-1.06282	FAM92A
ENSG00000265917.1	0.432257	0.13491	0.659223	-1.13884	MIR3685
ENSG00000165102.15_5	0.431978	0.00742665	0.277557	5.16028	HGSNAT
ENSG00000116117.18_4	0.431835	0.197237	0.722134	-1.13779	PARD3B
ENSG00000263709.1_6	0.431783	0.137277	0.664145	-1.82984	AC024619.3
ENSG00000176927.15_5	0.431112	0.037887	0.482845	1.07047	EFCAB5
ENSG00000226856.7_4	0.431048	0.259818	0.770859	-1.68055	THORLNC
ENSG00000152763.17_5	0.430888	0.0640151	0.55947	0.232418	WDR78
ENSG00000175832.13_4	0.43084	0.173388	0.706167	-2.3648	ETV4
ENSG00000256116.1_6	0.430684	0.263887	0.7737	-2.25299	AP001453.1
ENSG00000221955.10_3	0.430573	0.342021	0.817216	-1.64701	SLC12A8
ENSG00000134369.15_4	0.430516	0.0142027	0.362337	1.77943	NAV1
ENSG00000110446.11_5	0.430464	0.169388	0.700773	-0.312215	SLC15A3
ENSG00000091622.16_4	0.430382	0.0540456	0.534192	0.254935	PITPNM3
ENSG00000172456.17_4	0.430323	0.00618071	0.259958	2.08917	FGGY
ENSG00000204366.4_3	0.43028	0.0684231	0.565015	0.832553	ZBTB12
ENSG00000175773.13_7	0.430195	0.144795	0.672808	-0.440331	ZBTB44-DT
ENSG00000152527.14_6	0.430179	0.354227	0.824004	1.13567	PLEKHH2
ENSG00000181634.8_3	0.429962	0.197735	0.722685	-1.20451	TNFSF15
ENSG00000183850.14_4	0.429959	0.23417	0.754007	-1.31024	ZNF730
ENSG00000204323.5_2	0.429835	0.313197	0.804511	-2.3361	SMIM5
ENSG00000010810.17_7	0.429712	0.00807419	0.286473	7.98917	FYN
ENSG00000235007.2_7	0.429471	0.220248	0.741658	-2.09164	AL161785.2
ENSG00000262001.1_6	0.429313	0.0925456	0.611061	1.84906	DLGAP1-AS2
ENSG00000115850.10_3	0.429097	0.286277	0.788638	-1.7027	LCT
ENSG00000123384.14_4	0.429005	0.0309379	0.459543	1.70746	LRP1
ENSG00000145850.9_3	0.42876	0.0174549	0.391216	2.46471	TIMD4
ENSG00000137501.17_4	0.428641	0.0917542	0.608932	6.18465	SYTL2
ENSG00000260103.2_6	0.428331	0.134846	0.659223	0.102701	AC012435.2
ENSG00000273192.1_6	0.42827	0.0294244	0.455237	-0.0570379	AL671710.1
ENSG00000229512.1_7	0.42781	0.236939	0.756475	-1.41866	AC068580.1
ENSG00000078804.13_4	0.427396	0.00828564	0.289579	2.29841	TP53INP2
ENSG00000287181.1_1	0.427094	0.241889	0.758339	-2.8101	AC107067.2
ENSG00000180447.7_3	0.427063	0.187665	0.715822	-1.8552	GAS1
ENSG00000099889.14_4	0.426774	0.120874	0.64641	-0.213561	ARVCF
ENSG00000126217.21_5	0.426773	0.161997	0.691243	1.13783	MCF2L
ENSG00000116990.11_4	0.426254	0.188661	0.716417	-2.96101	MYCL
ENSG00000259065.2_6	0.426037	0.182004	0.713168	-0.200198	AC005520.2
ENSG00000133454.15_2	0.425764	0.341645	0.817033	3.17716	MYO18B
ENSG00000099994.11_3	0.425664	0.133184	0.656372	-0.290212	SUSD2
ENSG00000143443.10_3	0.425527	0.1314	0.655082	0.00145811	C1orf56
ENSG00000186806.5_3	0.425418	0.097698	0.619651	-0.633433	VSIG10L
ENSG00000148143.13_7	0.425388	0.363852	0.827636	-1.17911	ZNF462
ENSG00000266074.8_2	0.42492	0.272165	0.77788	-2.31677	BAHCC1
ENSG00000269937.1_6	0.42472	0.15701	0.687483	-0.979957	AC093525.7
ENSG00000088340.16_5	0.424717	0.168622	0.699997	-1.12544	FER1L4
ENSG00000244219.7_5	0.424487	0.323632	0.808238	-2.42534	TMEM225B
ENSG00000239557.1_5	0.424418	0.111184	0.638066	-0.94917	AC092045.1
ENSG00000274191.1_6	0.424061	0.220829	0.74224	-1.54131	AC026333.4
ENSG00000214401.4_6	0.423945	0.110477	0.637544	-0.607433	KANSL1-AS1
ENSG00000124257.6_2	0.423913	0.149022	0.678515	-0.84126	NEURL2
ENSG00000251322.8_4	0.423816	0.307872	0.800798	-2.60425	SHANK3
ENSG00000180354.16_5	0.423657	0.00197043	0.173702	3.91313	MTURN
ENSG00000080854.15_5	0.423633	0.0103935	0.321219	8.19593	IGSF9B
ENSG00000011523.14_4	0.423572	0.0243847	0.428106	5.834	CEP68
ENSG00000271780.1_6	0.423424	0.0683363	0.565015	0.615471	AL118558.3
ENSG00000270021.1_6	0.423172	0.091656	0.608634	-1.32728	AC026691.1
ENSG00000182704.8_5	0.423105	0.143527	0.671923	-2.3142	TSKU
ENSG00000231890.8_6	0.422947	0.0226564	0.422176	1.40023	DARS-AS1
ENSG00000171160.18_3	0.422931	0.0275225	0.449036	1.56639	MORN4
ENSG00000273432.1_7	0.422917	0.16782	0.699065	-2.62868	AC004951.4
ENSG00000230185.5_5	0.422873	0.292506	0.79121	-1.40798	C9orf147
ENSG00000249993.1_6	0.42272	0.381221	0.835499	-2.03355	BFSP2-AS1
ENSG00000218582.2_4	0.42266	0.276643	0.780472	-2.31048	GAPDHP63
ENSG00000173085.14_6	0.422445	0.000791625	0.119369	3.03586	COQ2
ENSG00000260316.2_7	0.422319	0.314926	0.805196	-2.30891	AL008727.1
ENSG00000212864.3_3	0.422137	0.435352	0.863706	-2.32074	RNF208
ENSG00000140564.12_4	0.422011	0.00727417	0.276394	7.50573	FURIN
ENSG00000119686.10_4	0.421757	0.0459708	0.511349	0.923639	FLVCR2
ENSG00000203441.2_6	0.421707	0.334408	0.813103	-2.22393	LINC00449
ENSG00000128254.14_4	0.421416	0.062326	0.557481	-0.878815	C22orf24
ENSG00000187260.15_2	0.421304	0.323981	0.808465	-1.16815	WDR86
ENSG00000241494.1_5	0.421233	0.329962	0.811048	-1.62019	AL355032.1
ENSG00000224383.7_3	0.421056	0.284244	0.786531	0.349211	PRR29
ENSG00000254409.3_8	0.420946	0.233637	0.754007	-2.10763	AC087521.3
ENSG00000183154.1_6	0.420733	0.158042	0.687483	-1.58227	AC138356.1
ENSG00000151320.11_5	0.420625	0.216234	0.737816	0.778596	AKAP6
ENSG00000133315.11_4	0.420543	0.0518197	0.530729	0.338713	MACROD1
ENSG00000142798.20_7	0.420458	0.0550616	0.535808	1.28087	HSPG2
ENSG00000242767.1_5	0.42028	0.328846	0.811048	-2.49982	ZBTB20-AS4
ENSG00000174099.11_4	0.420265	0.202796	0.729375	-1.35119	MSRB3
ENSG00000278637.1_2	0.420263	0.255009	0.766936	-3.04195	HIST1H4A
ENSG00000267219.1_6	0.420248	0.173271	0.706167	-1.72121	AC010504.1
ENSG00000269892.1_6	0.420244	0.179836	0.712473	-1.50553	AC125494.2
ENSG00000111664.10_5	0.420109	0.139619	0.667726	-1.20444	GNB3
ENSG00000220785.7_4	0.419842	0.136601	0.664145	-1.10025	MTMR9LP
ENSG00000120645.12_3	0.419735	0.192395	0.718189	1.29008	IQSEC3
ENSG00000226212.2_2	0.419628	0.381372	0.835683	-2.96876	TRGV6
ENSG00000256690.1_6	0.419519	0.169926	0.701284	-2.10041	AP001160.1
ENSG00000073464.12_6	0.419141	0.235191	0.754748	-1.85712	CLCN4
ENSG00000226465.3_6	0.419081	0.316416	0.805835	-2.19993	AL390198.1
ENSG00000131183.11_5	0.418773	0.44272	0.86862	-1.98814	SLC34A1
ENSG00000272970.2_6	0.418494	0.26118	0.771613	-1.63825	AC107294.2
ENSG00000196668.4_3	0.418406	0.23752	0.756475	-0.0865732	LINC00173
ENSG00000237840.6_4	0.417785	0.0748785	0.579707	0.0832768	FAM21FP
ENSG00000274737.1_7	0.417675	0.323439	0.808154	-1.90766	AC004466.2
ENSG00000171533.11_4	0.417387	0.17371	0.706459	-0.597761	MAP6
ENSG00000163697.17_5	0.417328	0.124627	0.650337	-0.193176	APBB2
ENSG00000142149.9_4	0.417089	0.311273	0.802684	-2.82792	HUNK
ENSG00000168589.15_3	0.41689	0.271259	0.777398	-2.27296	DYNLRB2
ENSG00000253395.1_6	0.416731	0.258445	0.769914	-2.13475	AP003469.2
ENSG00000261064.1_7	0.41652	0.0935044	0.61238	-0.576672	LINC02256
ENSG00000285043.1_2	0.416419	0.203829	0.730617	-1.97232	AC093512.2
ENSG00000182578.13_5	0.416388	0.349582	0.821499	-2.02424	CSF1R
ENSG00000198832.10_5	0.416194	0.114291	0.64225	-0.689139	SELENOM
ENSG00000163751.4_3	0.416088	0.261963	0.771976	-0.996902	CPA3
ENSG00000124006.15_4	0.41586	0.272839	0.77788	-2.49956	OBSL1
ENSG00000214456.8_6	0.415745	0.213707	0.735796	-2.68141	PLIN5
ENSG00000286975.1_2	0.415528	0.224989	0.746769	-1.8707	AP005136.4
ENSG00000182022.18_6	0.415476	0.339646	0.815782	-2.27859	CHST15
ENSG00000183542.5_3	0.415265	0.0615358	0.554772	1.5939	KLRC4
ENSG00000234975.6_4	0.415026	0.210492	0.735056	-1.07498	FTH1P2
ENSG00000072694.20_3	0.414748	0.220056	0.74142	-1.8728	FCGR2B
ENSG00000223711.1_6	0.414559	0.0912258	0.607372	-0.556374	AC069213.1
ENSG00000280407.2_6	0.414497	0.212224	0.735796	-2.44154	AC132872.4
ENSG00000228476.2_3	0.414402	0.356381	0.824576	-2.30308	CSTP1
ENSG00000139112.11_4	0.414292	0.00369992	0.225816	5.74305	GABARAPL1
ENSG00000178852.16_6	0.413756	0.0148179	0.36746	1.72556	EFCAB13
ENSG00000173548.8_2	0.41375	0.040429	0.49185	2.38362	SNX33
ENSG00000110881.11_5	0.413214	0.217577	0.738746	3.34133	ASIC1
ENSG00000127990.19_7	0.412936	0.29148	0.790878	-1.3392	SGCE
ENSG00000272948.2_5	0.4129	0.322556	0.808106	-2.36628	AP001412.1
ENSG00000276231.4_2	0.412755	0.0995521	0.620475	1.90404	PIK3R6
ENSG00000279631.1_5	0.412685	0.0979579	0.619651	0.3623	AL158211.5
ENSG00000182397.14_2	0.412308	0.0300299	0.457247	0.0871805	DNM1P46
ENSG00000286118.1_2	0.412259	0.187603	0.715752	-2.45634	AC234031.1
ENSG00000187699.10_4	0.412195	0.146721	0.676047	-2.39799	C2orf88
ENSG00000237757.2_2	0.412168	0.290954	0.790578	-2.36497	EEF1A1P30
ENSG00000116962.15_3	0.412096	0.279487	0.781843	-2.87499	NID1
ENSG00000162438.12_3	0.411976	0.412792	0.852626	-1.80909	CTRC
ENSG00000180611.7_3	0.411364	0.000861587	0.122977	4.02089	MB21D2
ENSG00000073792.15_3	0.411205	0.176697	0.70874	-0.711468	IGF2BP2
ENSG00000152380.10_4	0.41114	0.409856	0.850271	-1.93923	FAM151B
ENSG00000285571.1_2	0.411113	0.116858	0.643143	-0.138989	AL513548.4
ENSG00000251417.2_6	0.411031	0.275357	0.779434	-2.05098	AC145285.2
ENSG00000264349.1	0.411026	0.26921	0.776554	-1.57685	MIR4258
ENSG00000243244.6_5	0.411003	0.112992	0.640218	0.446957	STON1
ENSG00000235257.9_8	0.410635	0.17138	0.7037	-0.661569	ITGA9-AS1
ENSG00000162373.13_4	0.410514	0.112061	0.639315	0.52004	BEND5
ENSG00000287080.1_1	0.410186	0.144605	0.672324	-2.37483	HIST1H3C
ENSG00000235489.4_4	0.410148	0.338436	0.814843	-1.42045	DBF4P1
ENSG00000260526.1_6	0.409997	0.0932166	0.611723	-0.358104	AC109347.1
ENSG00000272447.1_6	0.409399	0.0779477	0.583605	-0.119668	AL135925.1
ENSG00000274093.1_7	0.408986	0.390912	0.842439	-2.08275	AC009032.1
ENSG00000149516.14_4	0.408662	0.266144	0.775255	-2.58679	MS4A3
ENSG00000211687.1_3	0.408595	0.233168	0.754007	-1.75005	TRGJ2
ENSG00000119950.21_6	0.408575	0.00243461	0.19454	4.11578	MXI1
ENSG00000166265.13_4	0.40831	0.313703	0.804935	-3.49314	CYYR1
ENSG00000144655.15_3	0.408254	0.0134523	0.356032	4.17242	CSRNP1
ENSG00000267289.1_6	0.408053	0.180266	0.712756	-2.32278	AC008752.2
ENSG00000268555.2_7	0.407867	0.273078	0.77788	-1.6102	AC123912.4
ENSG00000214198.8_3	0.407619	0.0535528	0.533834	0.262101	TTC41P
ENSG00000183742.13_4	0.407551	0.0712093	0.570467	-0.418196	MACC1
ENSG00000165730.16_4	0.407529	0.221694	0.742333	-0.414433	STOX1
ENSG00000268047.1_6	0.40743	0.187802	0.715905	-2.11029	AC018766.1
ENSG00000275963.1_6	0.407307	0.205002	0.73167	-1.09362	AC008115.4
ENSG00000242612.7_4	0.407195	0.0491206	0.521554	0.79542	DECR2
ENSG00000272913.1_6	0.406725	0.0603592	0.55102	-0.333642	AC009237.14
ENSG00000121039.10_3	0.406695	0.101232	0.62452	4.32328	RDH10
ENSG00000075643.6_4	0.40666	0.526271	0.897904	-1.97836	MOCOS
ENSG00000238228.1_2	0.406653	0.106316	0.632886	0.479896	OR7E7P
ENSG00000263823.1_6	0.406439	0.131812	0.655082	-0.856478	AC009831.1
ENSG00000263563.1	0.406434	0.179635	0.712347	-1.54208	UBBP4
ENSG00000163683.12_7	0.406406	0.00705992	0.276394	4.05734	SMIM14
ENSG00000158373.8_3	0.406027	0.0719697	0.571551	0.815399	HIST1H2BD
ENSG00000275613.2_6	0.404811	0.238098	0.756752	-1.86374	AC243830.1
ENSG00000257179.1_2	0.404156	0.264274	0.7737	-2.38425	HMGN2P6
ENSG00000120658.13_3	0.404104	0.267643	0.775907	-3.04109	ENOX1
ENSG00000132535.19_5	0.403997	0.0129783	0.353745	2.70375	DLG4
ENSG00000124491.15_2	0.40391	0.414893	0.853788	-3.04365	F13A1
ENSG00000100116.16_5	0.403885	0.119861	0.64641	1.67983	GCAT
ENSG00000229689.3_5	0.403674	0.262468	0.772575	-0.813814	AC009237.3
ENSG00000151693.11_5	0.403533	0.185202	0.714622	-1.82656	ASAP2
ENSG00000233261.3_6	0.403251	0.302185	0.797224	-2.05512	FAM238A
ENSG00000115896.16_3	0.403151	0.0763528	0.582137	3.41784	PLCL1
ENSG00000272787.1_7	0.403078	0.390238	0.841892	-1.38851	AC253536.6
ENSG00000153976.3_3	0.40276	0.32999	0.811048	-2.32091	HS3ST3A1
ENSG00000182612.10_2	0.402726	0.156644	0.687058	-1.3244	TSPAN10
ENSG00000205810.8_3	0.402443	0.213552	0.735796	-0.903547	KLRC3
ENSG00000227356.2_5	0.402418	0.230133	0.750572	-1.82152	LINC00866
ENSG00000171914.16_3	0.402371	0.119295	0.64641	0.0587393	TLN2
ENSG00000240403.5_3	0.402229	0.0833927	0.594139	0.33762	KIR3DL2
ENSG00000204764.14_4	0.402164	0.421407	0.855756	-2.7683	RANBP17
ENSG00000272505.1_7	0.401867	0.185203	0.714622	-0.865939	AC104964.4
ENSG00000100504.17_3	0.401754	0.166337	0.695833	-0.502912	PYGL
ENSG00000279942.1_5	0.401384	0.140992	0.668555	-0.147233	AL353597.3
ENSG00000228818.1_5	0.400752	0.127378	0.653064	-2.05472	AL359918.1
ENSG00000204632.11_3	0.400752	0.254683	0.766936	-2.3747	HLA-G
ENSG00000100979.15_4	0.400698	0.0519309	0.530729	0.123448	PLTP
ENSG00000137936.18_6	0.400656	0.148839	0.678116	0.489442	BCAR3
ENSG00000241782.1_5	0.39993	0.29131	0.790636	-2.51657	AP002812.1
ENSG00000233673.7_6	0.399793	0.0252537	0.433823	2.29898	ANAPC1P1
ENSG00000183018.9_5	0.399705	0.300919	0.796094	-0.551936	SPNS2
ENSG00000081189.15_7	0.399142	0.211888	0.735796	0.10592	MEF2C
ENSG00000251287.8_4	0.399036	0.364426	0.827952	-2.13572	ALG1L2
ENSG00000082397.17_7	0.398884	0.464688	0.877916	-2.23894	EPB41L3
ENSG00000112414.15_5	0.398627	0.0846237	0.596192	-0.884862	ADGRG6
ENSG00000153563.15_3	0.398602	0.0477143	0.515261	8.62455	CD8A
ENSG00000113916.18_4	0.39849	0.018114	0.392121	4.47267	BCL6
ENSG00000123892.12_4	0.398424	0.111086	0.638066	1.25171	RAB38
ENSG00000213399.3_5	0.398232	0.272521	0.77788	-1.8414	AC022210.1
ENSG00000261542.1_6	0.398138	0.0996764	0.620707	-1.38082	AC011978.2
ENSG00000163435.16_5	0.398077	0.323895	0.808465	-2.25647	ELF3
ENSG00000244437.1_3	0.398058	0.584876	0.918302	-3.07115	IGKV3-15
ENSG00000155875.15_6	0.397768	0.296435	0.794063	-2.62612	SAXO1
ENSG00000188011.5_3	0.397767	0.165208	0.695272	-1.89052	RTP5
ENSG00000206028.1_6	0.397524	0.193866	0.719655	-0.225099	Z99774.1
ENSG00000130052.13_5	0.39735	0.29678	0.794218	-0.000803592	STARD8
ENSG00000145103.15_6	0.397195	0.234086	0.754007	-1.85283	ILDR1
ENSG00000160191.18_4	0.397108	0.0537092	0.533834	2.14817	PDE9A
ENSG00000286044.1_2	0.397061	0.272635	0.77788	-2.88909	AP001977.1
ENSG00000188483.8_3	0.396839	0.25742	0.768897	-1.62659	IER5L
ENSG00000185630.18_5	0.396265	0.120091	0.64641	-0.42633	PBX1
ENSG00000257285.6_6	0.395916	0.176289	0.708109	0.16815	AL132780.1
ENSG00000262728.6_6	0.395466	0.0488093	0.520709	0.386374	AC123768.3
ENSG00000273381.1_7	0.39544	0.305821	0.799681	-2.86161	AL158071.5
ENSG00000133401.16_4	0.395268	0.150256	0.680516	-2.32403	PDZD2
ENSG00000238207.2_5	0.395122	0.157826	0.687483	-2.10643	AC009312.1
ENSG00000204789.4_7	0.395116	0.127713	0.653522	1.4496	ZNF204P
ENSG00000172780.16_3	0.395021	0.116606	0.643031	-0.683509	RAB43
ENSG00000223750.1_4	0.394858	0.304244	0.798087	-2.15473	SIRPB3P
ENSG00000197530.12_7	0.394832	0.00992016	0.317084	3.32245	MIB2
ENSG00000279406.1_5	0.394723	0.176221	0.708109	-1.23936	AL359183.1
ENSG00000284709.1_3	0.394292	0.253197	0.766562	-2.47018	KF456110.1
ENSG00000119725.18_3	0.3941	0.187177	0.715644	-0.556386	ZNF410
ENSG00000115363.14_4	0.39401	0.487959	0.886155	-1.89381	EVA1A
ENSG00000129946.10_4	0.393821	0.192011	0.718186	-2.30292	SHC2
ENSG00000186827.11_3	0.393648	0.223446	0.744523	0.284558	TNFRSF4
ENSG00000183048.12_4	0.393594	0.141966	0.669904	-0.671309	SLC25A10
ENSG00000166126.10_5	0.393503	0.172247	0.704294	0.108312	AMN
ENSG00000163093.12_4	0.393133	0.143894	0.672306	0.0734453	BBS5
ENSG00000157227.13_3	0.392293	0.13506	0.659223	-0.380344	MMP14
ENSG00000153093.18_3	0.392223	0.468482	0.880349	-2.6264	ACOXL
ENSG00000091536.19_6	0.391798	0.204383	0.730977	-1.12736	MYO15A
ENSG00000285492.1_3	0.391774	0.189145	0.716585	-1.3605	AL356417.3
ENSG00000285895.1_2	0.390978	0.138719	0.666265	-1.13206	AP003557.2
ENSG00000277655.1_5	0.390931	0.383725	0.838615	-1.75626	AC245407.1
ENSG00000124334.17_5	0.390787	0.0349209	0.475219	4.31517	IL9R
ENSG00000265967.1_6	0.390733	0.216201	0.737816	-1.53393	AC100830.3
ENSG00000186522.15_6	0.390421	0.303277	0.797563	-0.0852889	SEPTIN10
ENSG00000115255.11_6	0.390094	0.0940679	0.613417	-0.445137	REEP6
ENSG00000058091.17_6	0.389569	0.175205	0.707562	-1.64897	CDK14
ENSG00000101084.18_5	0.389379	0.203647	0.730617	-0.243082	RAB5IF
ENSG00000236114.1_5	0.389086	0.274408	0.779006	-2.10996	AL450326.2
ENSG00000255139.2_7	0.3889	0.104147	0.628699	-0.0229927	AP000442.1
ENSG00000224722.3_5	0.388348	0.239415	0.756887	-1.93642	AC020688.1
ENSG00000118777.12_6	0.387961	0.212654	0.735796	1.46062	ABCG2
ENSG00000278156.2_5	0.387899	0.10409	0.628699	0.127498	TSC22D1-AS1
ENSG00000236514.1_6	0.387541	0.154922	0.685308	-1.04424	AL135791.1
ENSG00000273447.1_6	0.387519	0.131098	0.655082	-0.400123	AC004067.1
ENSG00000177025.3_3	0.387443	0.263016	0.773092	-1.61319	C19orf18
ENSG00000145777.15_3	0.387351	0.332549	0.812263	-1.98525	TSLP
ENSG00000232093.1_6	0.387237	0.210145	0.734826	-1.38808	DCST1-AS1
ENSG00000252620.1	0.387121	0.11655	0.643031	-0.266652	RNU6ATAC24P
ENSG00000251179.1_6	0.387069	0.24524	0.760194	-2.83548	TMEM92-AS1
ENSG00000239642.6_6	0.386937	0.353336	0.823555	-2.81647	MEIKIN
ENSG00000231865.1	0.386894	0.247544	0.762032	-1.19946	SIK3-IT1
ENSG00000154263.17_3	0.386779	0.160672	0.690062	0.239707	ABCA10
ENSG00000177359.20_6	0.386724	0.221487	0.742333	-1.78959	AC024940.2
ENSG00000257790.1_4	0.386561	0.226136	0.747972	-1.95079	EIF4A1P4
ENSG00000229153.5_7	0.386543	0.264864	0.774036	0.913382	EPHA1-AS1
ENSG00000090238.12_4	0.386253	0.00266663	0.198311	4.6778	YPEL3
ENSG00000258940.2_6	0.386173	0.308446	0.801078	-2.02053	AL132639.2
ENSG00000141441.16_4	0.386109	0.411192	0.851418	-1.96857	GAREM1
ENSG00000167554.15_4	0.386032	0.151929	0.681571	0.764974	ZNF610
ENSG00000134460.17_6	0.385665	0.00765229	0.279086	6.9431	IL2RA
ENSG00000256582.1_6	0.385584	0.0262913	0.440461	0.699939	LINC02390
ENSG00000280327.1_6	0.385564	0.37092	0.830039	-2.57609	Z97633.1
ENSG00000266777.1_4	0.385407	0.082832	0.593635	1.16995	SH3GL1P1
ENSG00000205809.9_4	0.385302	0.196115	0.72139	-0.0214623	KLRC2
ENSG00000100505.13_2	0.384997	0.132896	0.655733	0.280051	TRIM9
ENSG00000180481.11_3	0.38492	0.162557	0.6914	-0.316735	GLIPR1L2
ENSG00000141665.13_9	0.384856	0.176729	0.70874	-0.153557	FBXO15
ENSG00000145700.9_2	0.384835	0.17836	0.710778	0.555285	ANKRD31
ENSG00000237781.3_6	0.384672	0.115528	0.643031	-0.239551	AL356356.1
ENSG00000254319.6_6	0.384601	0.263738	0.7737	-1.43462	AC246817.2
ENSG00000157657.14_4	0.384548	0.095816	0.61616	0.789518	ZNF618
ENSG00000198467.15_6	0.384381	0.0153154	0.372912	3.00616	TPM2
ENSG00000188070.9_4	0.384079	0.0206047	0.411043	2.95233	C11orf95
ENSG00000160991.16_4	0.384021	0.00731755	0.276394	5.80678	ORAI2
ENSG00000214595.11_2	0.383833	0.0261005	0.439269	1.65872	EML6
ENSG00000136738.15_3	0.383711	0.000753982	0.115557	5.12852	STAM
ENSG00000095303.17_7	0.383465	0.250446	0.763624	0.0691205	PTGS1
ENSG00000186523.14_4	0.382531	0.317385	0.806601	-1.45522	FAM86B1
ENSG00000273156.2_7	0.382511	0.152459	0.682634	-0.0218132	AC124016.2
ENSG00000287188.1_1	0.382493	0.449076	0.870487	-1.22127	AC068989.1
ENSG00000176490.5_6	0.382399	0.468458	0.880349	-2.72049	DIRAS1
ENSG00000256538.2_6	0.382386	0.188301	0.716417	-0.780933	AC046130.2
ENSG00000165646.14_6	0.382383	0.318173	0.806641	-0.741255	SLC18A2
ENSG00000170161.7_6	0.382291	0.188745	0.716417	0.13477	AL512625.1
ENSG00000287665.1_1	0.381823	0.303856	0.797983	-1.86567	AC092428.1
ENSG00000268081.1_6	0.381761	0.198502	0.724354	-1.5972	AC123912.1
ENSG00000247151.7_6	0.381728	0.0881572	0.601496	-0.53772	CSTF3-DT
ENSG00000197465.14_3	0.381727	0.215616	0.737725	0.200034	GYPE
ENSG00000184619.5_5	0.381707	0.0699428	0.566799	-0.0640427	KRBA2
ENSG00000253590.1_2	0.381544	0.461862	0.877186	-1.05837	IGLV3-13
ENSG00000234290.2_6	0.381484	0.232758	0.754007	-1.16345	AC116366.1
ENSG00000271938.1_6	0.381252	0.271536	0.777398	-2.19676	AC103724.4
ENSG00000286817.1_2	0.381009	0.0862206	0.599826	0.343711	AC105339.6
ENSG00000159904.11_4	0.380959	0.212096	0.735796	-0.0184565	ZNF890P
ENSG00000136002.19_5	0.380941	0.108947	0.636003	1.00432	ARHGEF4
ENSG00000233266.1_4	0.380594	0.191408	0.718186	-1.23182	HMGB1P31
ENSG00000133477.17_4	0.380445	0.163913	0.693503	-2.43558	FAM83F
ENSG00000249709.8_4	0.380136	0.25738	0.768897	-2.34194	ZNF564
ENSG00000118402.6_3	0.380087	0.0412987	0.493736	1.77304	ELOVL4
ENSG00000237082.1_4	0.38007	0.128855	0.654501	-0.807337	COX5BP6
ENSG00000111275.13_4	0.379991	0.155368	0.686131	-0.0960954	ALDH2
ENSG00000214999.3_8	0.379865	0.18748	0.715752	0.970124	AC129492.1
ENSG00000010310.9_5	0.379623	0.00731537	0.276394	2.53988	GIPR
ENSG00000144802.11_4	0.379411	0.0176579	0.391216	5.46437	NFKBIZ
ENSG00000143375.15_6	0.379194	0.260463	0.770859	1.32579	CGN
ENSG00000260613.2_6	0.379165	0.17833	0.710778	-1.99615	Z98885.2
ENSG00000184205.14_4	0.379035	0.00014486	0.0501591	6.17157	TSPYL2
ENSG00000225643.1_6	0.378879	0.258655	0.769994	-1.47402	AL606491.1
ENSG00000151164.18_3	0.378451	0.0274191	0.448173	0.985577	RAD9B
ENSG00000151617.17_6	0.377975	0.457622	0.874106	-2.81723	EDNRA
ENSG00000131069.20_7	0.3779	0.00285682	0.204142	4.86801	ACSS2
ENSG00000100077.15_6	0.377261	0.0184573	0.392121	5.77431	GRK3
ENSG00000074590.13_3	0.377053	0.272541	0.77788	-1.37708	NUAK1
ENSG00000275882.1_2	0.377045	0.250997	0.764356	-1.93938	IKBKGP1
ENSG00000172985.11_3	0.376946	0.10474	0.628909	0.472723	SH3RF3
ENSG00000284685.1_4	0.376704	0.141201	0.668866	-2.05781	AC009093.10
ENSG00000037280.16_5	0.376484	0.0949661	0.614633	1.82646	FLT4
ENSG00000258590.5_3	0.376467	0.211242	0.735463	-2.19819	NBEAP1
ENSG00000239280.1_5	0.376436	0.421451	0.855756	-2.05675	AC108693.1
ENSG00000223960.7_8	0.376373	0.000207757	0.0562992	5.8926	CHROMR
ENSG00000114654.7_2	0.376334	0.287044	0.789733	-2.18864	EFCC1
ENSG00000067048.17_5	0.375866	0.667332	0.937439	1.61357	DDX3Y
ENSG00000203867.8_3	0.37561	0.469468	0.880389	-1.52206	RBM20
ENSG00000259404.5_4	0.375528	0.257423	0.768897	-2.78135	EFL1P1
ENSG00000285331.2_3	0.375414	0.106159	0.632612	-0.890846	AC090517.5
ENSG00000255772.5_5	0.375362	0.349261	0.821341	-3.32979	LINC01479
ENSG00000113758.13_6	0.375357	0.120851	0.64641	5.11389	DBN1
ENSG00000234390.4_5	0.375209	0.134593	0.659223	-0.493344	USP27X-AS1
ENSG00000166507.18_6	0.375024	0.179126	0.711376	-0.384071	NDST2
ENSG00000180938.6_3	0.374913	0.192899	0.718614	0.421348	ZNF572
ENSG00000167779.9_4	0.374815	0.314452	0.805196	-1.60941	IGFBP6
ENSG00000187091.13_3	0.374523	0.00012277	0.0470864	4.41592	PLCD1
ENSG00000121690.11_4	0.374128	0.170665	0.702643	1.60261	DEPDC7
ENSG00000077264.15_5	0.374112	0.1103	0.637544	-0.671347	PAK3
ENSG00000227536.1_4	0.373928	0.123088	0.648966	-0.357923	SOCS5P4
ENSG00000259326.1_6	0.373699	0.321066	0.807418	-1.77288	AC116158.1
ENSG00000206530.11_7	0.373635	0.000334817	0.0754266	3.89122	CFAP44
ENSG00000158828.8_4	0.373443	0.00716033	0.276394	3.4751	PINK1
ENSG00000110046.13_3	0.373215	0.000225328	0.0585166	5.00551	ATG2A
ENSG00000211694.2_3	0.37291	0.0132612	0.355242	4.01769	TRGV10
ENSG00000278985.1_6	0.372909	0.373864	0.832401	-1.10983	AC092718.7
ENSG00000154269.15_4	0.37257	0.398465	0.84528	-0.597723	ENPP3
ENSG00000250490.1_5	0.372252	0.270806	0.777331	-2.04569	LINC02145
ENSG00000275560.1_7	0.3721	0.0196679	0.402607	2.77691	AC008115.3
ENSG00000163393.13_3	0.372035	0.0981219	0.619651	0.741264	SLC22A15
ENSG00000156804.7_3	0.372031	0.008453	0.292884	5.13957	FBXO32
ENSG00000280088.1_6	0.371959	0.00757695	0.279086	2.18186	AC126474.2
ENSG00000257556.2_6	0.371912	0.103526	0.628625	-0.565449	LINC02298
ENSG00000274471.2_5	0.371826	0.294873	0.792517	-2.33362	AC242376.2
ENSG00000185100.10_3	0.37178	0.227499	0.748638	0.116052	ADSSL1
ENSG00000169895.6_3	0.371593	0.00018176	0.0539745	5.25115	SYAP1
ENSG00000226833.6_6	0.371323	0.101842	0.62452	0.10661	AC092164.1
ENSG00000261101.2_6	0.370934	0.106276	0.632867	-0.203897	AC234775.3
ENSG00000211819.3_2	0.370784	0.134894	0.659223	-0.242792	TRAV40
ENSG00000269374.1_5	0.370705	0.0660578	0.561431	-0.225463	AC011497.2
ENSG00000146453.13_5	0.370698	0.1793	0.711376	-0.85	PNLDC1
ENSG00000240535.8_8	0.370577	0.343751	0.818706	-0.768323	AC034238.1
ENSG00000186815.12_5	0.369977	0.00171193	0.164152	5.64043	TPCN1
ENSG00000199691.1	0.369922	0.0986579	0.620312	-0.441481	RN7SKP173
ENSG00000213171.2_3	0.369784	0.279192	0.781843	-1.75854	LINGO4
ENSG00000228140.2_6	0.369734	0.341364	0.817033	-1.52447	AL031283.1
ENSG00000248746.6_3	0.369511	0.51644	0.896186	-2.33707	ACTN3
ENSG00000184232.9_5	0.369469	0.102611	0.62598	0.604384	OAF
ENSG00000133863.8_4	0.369446	0.506668	0.89055	-2.43431	TEX15
ENSG00000257390.5_6	0.369412	0.372585	0.831138	-1.99223	AC023055.1
ENSG00000225193.5_4	0.369215	0.414045	0.853587	-2.57221	RPS12P26
ENSG00000171174.15_3	0.369137	0.124903	0.650337	0.99487	RBKS
ENSG00000154710.17_4	0.368999	0.0955473	0.615837	0.456219	RABGEF1
ENSG00000174792.10_4	0.368849	0.277525	0.780794	-1.03717	ODAPH
ENSG00000112137.17_3	0.368232	0.256692	0.768875	0.0188947	PHACTR1
ENSG00000133247.14_6	0.368051	0.0296597	0.456442	2.31397	KMT5C
ENSG00000141570.11_4	0.367845	0.0451363	0.507797	1.88575	CBX8
ENSG00000249388.3_8	0.367833	0.256526	0.768875	-1.76615	AC023794.3
ENSG00000114626.18_5	0.367717	0.000478116	0.0931231	5.74001	ABTB1
ENSG00000228115.1_7	0.3673	0.374338	0.832951	-2.35501	AL161725.2
ENSG00000230587.2_4	0.36713	0.0253171	0.433894	2.67959	LINC02580
ENSG00000223547.10_4	0.367126	0.0168896	0.387547	1.85715	ZNF844
ENSG00000168765.17_3	0.366945	0.0315375	0.46248	2.80146	GSTM4
ENSG00000278112.1_7	0.366934	0.25177	0.765213	-1.79424	AC145423.3
ENSG00000211935.3_2	0.36651	0.348153	0.820476	-0.890155	IGHV1-3
ENSG00000161082.13_3	0.366202	0.397229	0.845174	-2.25633	CELF5
ENSG00000225093.1_4	0.366003	0.259162	0.770581	-1.08832	RPL3P7
ENSG00000210151.2	0.365735	0.144454	0.672324	0.978154	MT-TS1
ENSG00000134874.17_2	0.365625	0.37656	0.833441	-2.65228	DZIP1
ENSG00000112294.13_4	0.36557	0.0421235	0.495654	4.36808	ALDH5A1
ENSG00000230303.6_7	0.365556	0.166268	0.695833	-1.28481	AL353743.2
ENSG00000182197.11_6	0.365319	0.00734078	0.276394	3.64271	EXT1
ENSG00000228216.1_6	0.365266	0.356261	0.824576	-2.58012	AL355607.1
ENSG00000150165.13	0.364879	0.345107	0.819261	-3.06278	ANXA8L1
ENSG00000234286.1_6	0.36451	0.1905	0.71746	-1.84127	AC006026.3
ENSG00000263331.1_6	0.364405	0.316504	0.805835	-2.56984	AC008551.1
ENSG00000139531.13_5	0.364215	0.0629631	0.558648	2.35993	SUOX
ENSG00000211845.1_3	0.364169	0.22026	0.741658	-1.91052	TRAJ44
ENSG00000172650.13_3	0.364025	0.328414	0.811048	-1.87807	AGAP5
ENSG00000277449.1_6	0.363826	0.093185	0.611723	0.722394	CEBPB-AS1
ENSG00000070388.11_2	0.363385	0.351087	0.82315	-2.03191	FGF22
ENSG00000159650.9_3	0.363338	0.209491	0.73466	-2.58434	UROC1
ENSG00000049192.15_4	0.363202	0.0420698	0.495654	2.28929	ADAMTS6
ENSG00000277954.1_6	0.36281	0.483764	0.883919	-1.98944	AC092376.2
ENSG00000101849.17_7	0.362748	0.000918337	0.123762	6.38647	TBL1X
ENSG00000205726.15_6	0.362642	0.0201113	0.405175	2.24962	ITSN1
ENSG00000075290.8_3	0.362291	0.482435	0.883894	-1.17663	WNT8B
ENSG00000225855.7_6	0.36218	0.0799963	0.58796	1.02064	RUSC1-AS1
ENSG00000233452.7_7	0.361961	0.174416	0.706967	0.552013	STXBP5-AS1
ENSG00000128311.14_4	0.361865	0.246251	0.760305	0.482642	TST
ENSG00000140678.16_2	0.361819	0.0726295	0.573293	5.34702	ITGAX
ENSG00000271869.1_6	0.361702	0.200037	0.725567	-1.06069	AC026979.2
ENSG00000266983.1_6	0.36142	0.190912	0.717839	-0.473271	AC011444.1
ENSG00000152582.14_6	0.361418	0.000913058	0.123762	4.26154	SPEF2
ENSG00000186919.13_4	0.361078	0.420913	0.855654	-1.51827	ZACN
ENSG00000196220.16_5	0.361076	0.185823	0.714627	2.16596	SRGAP3
ENSG00000222022.1_3	0.360887	0.462863	0.877408	-2.7293	AC112721.1
ENSG00000272989.1_5	0.360876	0.0613271	0.554227	0.3339	LINC02012
ENSG00000165029.16_3	0.360597	0.604337	0.922889	-1.98715	ABCA1
ENSG00000213700.3_4	0.360218	0.323523	0.808154	-1.87733	RPL17P50
ENSG00000145362.19_7	0.35956	0.123084	0.648966	-1.20059	ANK2
ENSG00000177426.20_7	0.359413	0.00412065	0.227726	4.49851	TGIF1
ENSG00000137393.9_2	0.35923	0.129937	0.654974	1.36685	RNF144B
ENSG00000112655.16_7	0.359216	0.0630983	0.558648	1.75879	PTK7
ENSG00000287817.1_1	0.358877	0.222967	0.743938	-1.2359	AL096701.4
ENSG00000268066.5_3	0.358865	0.20068	0.726542	-2.04309	FMR1-AS1
ENSG00000267340.1_5	0.358821	0.323951	0.808465	-1.66042	AC060780.2
ENSG00000163491.16_6	0.358713	0.196498	0.721638	-0.330788	NEK10
ENSG00000287739.1_1	0.35825	0.200014	0.725567	-2.45353	AC009019.2
ENSG00000205482.9_5	0.358132	0.0780875	0.583799	0.471628	SPDYE18
ENSG00000081853.15_4	0.357862	0.313676	0.804935	-2.87687	PCDHGA2
ENSG00000160111.13_3	0.357707	0.19721	0.722134	0.00325475	CPAMD8
ENSG00000103365.15_6	0.357327	0.00693732	0.275987	7.45884	GGA2
ENSG00000228808.1_4	0.357293	0.23881	0.756885	-0.885189	HMGB3P4
ENSG00000255487.1_6	0.356867	0.341355	0.817033	-1.69979	AC087362.2
ENSG00000224261.2_4	0.356779	0.30265	0.797259	-1.4889	RPSAP18
ENSG00000143924.19_3	0.356752	0.00997142	0.317084	7.99036	EML4
ENSG00000284697.1_4	0.356702	0.225195	0.746769	-2.09236	AC006511.5
ENSG00000123405.14_3	0.356435	0.396916	0.84486	-0.965329	NFE2
ENSG00000265802.1	0.356071	0.30146	0.796595	-1.21355	RN7SL49P
ENSG00000271752.1_6	0.355981	0.257498	0.768951	-2.92026	AC112187.3
ENSG00000286721.1_1	0.355915	0.278964	0.781667	-1.5707	AC010623.1
ENSG00000155966.14_5	0.355847	0.316645	0.805855	1.07648	AFF2
ENSG00000231551.8_7	0.355778	0.202936	0.729656	-1.12387	AC245100.4
ENSG00000253320.7_8	0.355752	0.0814527	0.591155	0.0218049	AZIN1-AS1
ENSG00000161642.17_3	0.355621	0.222128	0.742333	-0.312825	ZNF385A
ENSG00000288095.1_2	0.355262	0.183206	0.713491	-0.90023	AC005618.4
ENSG00000142235.10_6	0.355221	0.0392387	0.488216	1.60907	LMTK3
ENSG00000142687.18_4	0.355149	0.00412906	0.227726	6.29368	KIAA0319L
ENSG00000152518.8_4	0.354963	0.00130818	0.143884	7.73056	ZFP36L2
ENSG00000267886.1_7	0.354924	0.557722	0.909699	-2.02458	AC074135.1
ENSG00000154262.13_4	0.354906	0.274681	0.779087	-1.65945	ABCA6
ENSG00000154479.13_5	0.354787	0.274993	0.779208	-2.01405	CCDC173
ENSG00000269176.2_7	0.354717	0.0979694	0.619651	-0.678329	AP001160.3
ENSG00000102057.10_4	0.354695	0.0200671	0.405175	2.07709	KCND1
ENSG00000158555.15_4	0.354575	0.218532	0.740367	4.89128	GDPD5
ENSG00000233297.4_4	0.35407	0.540306	0.903004	-2.22753	RASA4DP
ENSG00000142552.8_4	0.35388	0.193396	0.719077	-1.30946	RCN3
ENSG00000178878.12_3	0.353365	0.0184554	0.392121	2.56048	APOLD1
ENSG00000132749.11_7	0.353244	0.0301126	0.45776	1.49123	TESMIN
ENSG00000174132.9_3	0.353048	0.0351944	0.475238	1.13429	FAM174A
ENSG00000188766.12_2	0.352919	0.12865	0.654501	-0.276556	SPRED3
ENSG00000233672.8_7	0.352843	0.189189	0.716585	-0.286477	RNASEH2B-AS1
ENSG00000172361.6_4	0.352802	0.229716	0.750445	-0.202164	CFAP53
ENSG00000251600.8_8	0.352669	0.344898	0.819142	-0.876167	AC107223.1
ENSG00000066056.14_3	0.352662	0.197282	0.722134	-0.804714	TIE1
ENSG00000081913.14_4	0.352538	0.0389367	0.488216	3.5496	PHLPP1
ENSG00000270542.1_6	0.352514	0.366826	0.82928	-2.09648	AL356218.1
ENSG00000246214.2_7	0.352409	0.45048	0.870487	-1.90145	AC024588.1
ENSG00000226609.2_7	0.352395	0.358016	0.825542	-2.07773	AL390067.1
ENSG00000206417.8_6	0.352366	0.060344	0.55102	0.643815	H1FX-AS1
ENSG00000057019.16_5	0.352187	0.217672	0.738746	1.86047	DCBLD2
ENSG00000125505.17_5	0.352168	0.000687224	0.110162	4.97448	MBOAT7
ENSG00000248774.1_6	0.351904	0.157179	0.687483	0.436435	AC097534.1
ENSG00000099365.11_3	0.35169	0.547706	0.904864	1.50418	STX1B
ENSG00000272234.1_6	0.35156	0.195199	0.720883	-0.971792	AC008945.1
ENSG00000229951.5_7	0.351463	0.632225	0.929773	-2.89358	AC104695.2
ENSG00000267359.1_6	0.351463	0.380309	0.835159	-1.10578	AC015911.6
ENSG00000130595.19_6	0.351384	0.0272613	0.44796	1.41577	TNNT3
ENSG00000231826.6_5	0.350992	0.307271	0.80064	-1.96658	LINC01819
ENSG00000267744.1_5	0.350806	0.482993	0.883919	-2.47995	AC022916.3
ENSG00000225573.4_4	0.350671	0.412166	0.851864	-1.61299	RPL35P5
ENSG00000199331.1	0.35055	0.340009	0.81601	-2.35876	Y_RNA
ENSG00000129422.14_5	0.350479	0.251959	0.76537	3.38138	MTUS1
ENSG00000119977.21_6	0.350403	0.00369151	0.225816	5.45797	TCTN3
ENSG00000140030.6_3	0.350392	0.0162689	0.381557	6.06578	GPR65
ENSG00000137878.17_5	0.350352	0.465201	0.878264	-3.12465	GCOM1
ENSG00000102870.6_3	0.349599	0.0441007	0.504834	2.56609	ZNF629
ENSG00000140905.10_5	0.349406	0.193288	0.719059	-1.13689	GCSH
ENSG00000272273.1_6	0.349363	0.337925	0.814814	-2.05414	IER3-AS1
ENSG00000211454.14_4	0.349101	0.293284	0.791903	-1.89007	AKR7L
ENSG00000254402.7_4	0.349088	0.338067	0.814814	-1.93071	LRRC24
ENSG00000188404.10_4	0.34873	0.111975	0.639302	9.71946	SELL
ENSG00000189350.12_3	0.348476	0.0989814	0.620312	3.27658	TOGARAM2
ENSG00000260409.1_7	0.348197	0.141055	0.668555	0.677195	AC012414.5
ENSG00000174370.10_3	0.348169	0.106903	0.633591	0.0432669	C11orf45
ENSG00000102409.10_3	0.34811	0.0667184	0.562951	4.4671	BEX4
ENSG00000234936.1_6	0.348096	0.172306	0.704294	-0.31373	AC010883.1
ENSG00000233902.1_5	0.348092	0.498566	0.888902	-1.90882	AL645933.1
ENSG00000073417.15_6	0.348036	0.0063544	0.263339	4.4454	PDE8A
ENSG00000285665.1_2	0.347934	0.233464	0.754007	-0.972585	AL031274.1
ENSG00000281195.1_7	0.347875	0.130355	0.655082	1.09724	AC007878.1
ENSG00000224415.1_5	0.347751	0.377053	0.833743	-2.23381	AC007683.1
ENSG00000272343.1_6	0.347691	0.22036	0.741765	-0.636371	AC107952.2
ENSG00000189195.13_6	0.347484	0.00725673	0.276394	2.48097	BTBD8
ENSG00000105289.15_4	0.347318	0.140875	0.668555	0.503906	TJP3
ENSG00000143842.15_7	0.346961	0.131283	0.655082	2.96511	SOX13
ENSG00000168811.7_4	0.346933	0.220599	0.741998	-0.00716875	IL12A
ENSG00000140104.14_6	0.346894	0.269044	0.776484	-0.534389	CLBA1
ENSG00000184271.17_8	0.346645	0.102539	0.625944	2.75675	POU6F1
ENSG00000211868.1_3	0.346632	0.19486	0.720332	-1.26475	TRAJ21
ENSG00000180044.5_2	0.34656	0.449961	0.870487	-1.88192	C3orf80
ENSG00000196628.18_7	0.346467	0.11408	0.64225	1.7184	TCF4
ENSG00000273305.1_6	0.346394	0.435862	0.863962	-2.69078	AC009237.15
ENSG00000275709.1_6	0.346236	0.430104	0.861222	-2.09062	AC090527.3
ENSG00000246982.7_6	0.346203	0.159413	0.688316	0.572336	Z84485.1
ENSG00000279853.1_5	0.346164	0.316387	0.805835	-2.17873	AC004453.2
ENSG00000105655.19_6	0.346162	0.240194	0.756929	2.1751	ISYNA1
ENSG00000141096.6_4	0.346144	0.328578	0.811048	-1.56003	DPEP3
ENSG00000229195.1_7	0.34611	0.180918	0.713168	-2.14281	AC009495.1
ENSG00000235481.3_7	0.346081	0.231166	0.752497	-1.73467	UBE2R2-AS1
ENSG00000280374.1_7	0.346009	0.368063	0.829753	-1.48638	AC019080.6
ENSG00000261235.1_7	0.345885	0.397933	0.84528	-2.32548	AC092142.1
ENSG00000177283.7_4	0.345729	0.388469	0.841313	-2.1343	FZD8
ENSG00000227082.3_8	0.345406	0.447321	0.870487	-2.52417	LINC02798
ENSG00000270558.1_5	0.345222	0.289424	0.790578	-1.184	AC025449.1
ENSG00000130413.15_5	0.344965	0.294183	0.79207	0.214503	STK33
ENSG00000134193.15_3	0.344961	0.164432	0.694454	2.31148	REG4
ENSG00000234268.1_5	0.344872	0.313569	0.804935	-2.25293	AP000936.3
ENSG00000261286.1_6	0.344871	0.136602	0.664145	0.817072	ATP2C2-AS1
ENSG00000172967.7_2	0.344251	0.500138	0.889098	-2.33258	XKR3
ENSG00000261208.1_5	0.344125	0.363628	0.827636	-1.04382	AL365475.1
ENSG00000157985.19_5	0.344115	0.35367	0.823626	1.58372	AGAP1
ENSG00000188599.17_2	0.34384	0.163903	0.693503	-0.242636	NPIPP1
ENSG00000147912.13_5	0.343831	0.206496	0.732621	0.469729	FBXO10
ENSG00000154645.14_4	0.3437	0.503369	0.890035	-1.68293	CHODL
ENSG00000211841.1_4	0.343636	0.584982	0.918302	-2.65403	TRAJ48
ENSG00000177688.7_6	0.343574	0.326212	0.809383	-1.20422	SUMO4
ENSG00000197837.3_2	0.343443	0.0373865	0.482438	1.91084	HIST4H4
ENSG00000166866.13_4	0.343429	0.239561	0.756887	0.0296823	MYO1A
ENSG00000127955.17_5	0.343355	0.431296	0.861908	1.07111	GNAI1
ENSG00000272982.1_6	0.343063	0.191817	0.718186	-0.283626	AL355816.1
ENSG00000237980.2_7	0.342741	0.413041	0.852809	-2.97816	LINC02773
ENSG00000135318.12_4	0.342707	0.105305	0.630484	5.3598	NT5E
ENSG00000280079.1_6	0.342649	0.306474	0.800058	0.567398	AC011447.7
ENSG00000251072.2_6	0.342426	0.192644	0.718531	-2.93284	LMNB1-DT
ENSG00000155428.12_3	0.342264	0.194323	0.71994	0.0494167	TRIM74
ENSG00000111644.8_4	0.341993	0.0611688	0.553867	1.25285	ACRBP
ENSG00000182585.10_3	0.341964	0.441108	0.867919	-1.0923	EPGN
ENSG00000165312.6_2	0.341767	0.00979596	0.314716	3.98888	OTUD1
ENSG00000228606.3_6	0.341424	0.134197	0.65901	0.113409	AL139011.1
ENSG00000232021.7_5	0.34141	0.345178	0.819261	2.2694	LEF1-AS1
ENSG00000171766.16_4	0.341162	0.0422613	0.496397	1.12319	GATM
ENSG00000247516.8_7	0.34109	0.079639	0.587596	0.771205	MIR4458HG
ENSG00000226318.1_4	0.340967	0.141179	0.668866	-0.798934	RPS3AP38
ENSG00000161653.11_3	0.340897	0.158473	0.687483	-0.0912421	NAGS
ENSG00000271553.1_6	0.340892	0.242935	0.758391	-1.08084	AC018638.7
ENSG00000050555.18_5	0.340726	0.310938	0.802253	-1.60471	LAMC3
ENSG00000259138.1_6	0.340497	0.273397	0.777961	-1.97933	AL049780.2
ENSG00000267546.2_7	0.340468	0.111475	0.638573	-0.76409	AC015802.4
ENSG00000128596.17_6	0.340392	0.0129231	0.353745	3.61149	CCDC136
ENSG00000224790.3_7	0.340278	0.153499	0.683646	-0.77029	AP000704.1
ENSG00000259209.3_6	0.340155	0.31779	0.806641	-1.15526	AC004943.1
ENSG00000164904.18_5	0.33969	0.567742	0.913239	0.6664	ALDH7A1
ENSG00000105767.3_3	0.33956	0.509331	0.892296	-1.8819	CADM4
ENSG00000285269.2_2	0.339527	0.459442	0.875793	-3.09072	AL160269.1
ENSG00000141448.10_4	0.339409	0.470141	0.880389	-2.69501	GATA6
ENSG00000179242.16_5	0.339024	0.338504	0.814901	-1.77774	CDH4
ENSG00000263422.1	0.338901	0.341865	0.817196	-2.16681	AC005702.1
ENSG00000259010.1_5	0.338669	0.245679	0.760194	-2.43499	AL049869.1
ENSG00000237877.7_6	0.338624	0.181299	0.713168	-0.708152	LINC01473
ENSG00000226667.2	0.338379	0.215604	0.737725	-0.230693	RP11-292F22.5
ENSG00000138400.13_3	0.338273	0.411698	0.851697	-1.85268	MDH1B
ENSG00000104863.12_3	0.338262	0.185789	0.714627	0.737849	LIN7B
ENSG00000184293.7_5	0.33814	0.0416454	0.494404	1.91589	CLECL1
ENSG00000112394.17_5	0.338122	0.329287	0.811048	2.97538	SLC16A10
ENSG00000105429.13_4	0.33796	0.00355291	0.225816	4.17855	MEGF8
ENSG00000215246.5_6	0.337877	0.379766	0.835159	-0.393814	AC116351.1
ENSG00000184792.16_6	0.337846	0.254276	0.766936	1.54929	OSBP2
ENSG00000095637.22_7	0.337397	0.0990615	0.620312	0.5853	SORBS1
ENSG00000283897.2_5	0.337246	0.394738	0.844022	-2.07464	AC011416.3
ENSG00000228314.1_4	0.336931	0.355917	0.824576	-0.790089	CYP4F29P
ENSG00000207650.1	0.336902	0.112636	0.639944	-0.206399	MIR570
ENSG00000226711.7_6	0.336796	0.0541454	0.534192	1.19438	FAM66C
ENSG00000152939.17_6	0.336636	0.195901	0.72139	-1.12821	MARVELD2
ENSG00000135605.13_3	0.336634	0.0537438	0.533834	2.23792	TEC
ENSG00000268543.1_5	0.336605	0.189404	0.716585	-0.559841	AC012313.4
ENSG00000160271.16_6	0.336532	0.0184373	0.392121	4.30119	RALGDS
ENSG00000223529.1_4	0.336472	0.376687	0.83345	-1.59663	EEF1A1P8
ENSG00000184227.8_3	0.336388	0.153317	0.683646	0.384169	ACOT1
ENSG00000205531.13_5	0.336	0.00127987	0.143884	8.52261	NAP1L4
ENSG00000224635.2_6	0.335563	0.24396	0.759503	0.197652	AL391095.1
ENSG00000166398.13_4	0.335511	0.00157361	0.157344	5.08962	KIAA0355
ENSG00000175741.5_4	0.335476	0.0892134	0.603886	2.05555	RWDD4P2
ENSG00000281005.1_4	0.335181	0.0283713	0.452332	1.39198	LINC00921
ENSG00000275234.1_6	0.334996	0.39663	0.844381	-2.24146	AC010503.4
ENSG00000238072.1_5	0.334662	0.388482	0.841313	-1.80735	AC009244.1
ENSG00000240038.6_3	0.334648	0.060093	0.550478	3.23124	AMY2B
ENSG00000234199.3_7	0.334532	0.450518	0.870487	-2.40385	LINC01191
ENSG00000138767.13_4	0.334491	0.00384038	0.225816	8.13339	CNOT6L
ENSG00000211816.2_2	0.334367	0.0866242	0.599826	2.08408	TRAV38-1
ENSG00000123453.18_5	0.334336	0.230512	0.751279	1.09012	SARDH
ENSG00000229953.1_6	0.334293	0.488369	0.88628	-2.2991	AL590666.2
ENSG00000272274.2_6	0.334208	0.290663	0.790578	-1.61571	LINC00551
ENSG00000183878.15_6	0.334195	0.606838	0.923201	0.115131	UTY
ENSG00000115604.10_5	0.334134	0.408156	0.849057	4.80603	IL18R1
ENSG00000130294.16_5	0.334004	0.201421	0.726688	-1.72691	KIF1A
ENSG00000242551.2_2	0.333658	0.255044	0.766936	-2.12875	POU5F1P6
ENSG00000065054.14_5	0.33346	0.242683	0.758391	-1.07444	SLC9A3R2
ENSG00000254842.6_6	0.333018	0.302691	0.797259	-2.99364	LINC02551
ENSG00000162994.16_4	0.332727	0.0089407	0.301757	2.67993	CLHC1
ENSG00000108924.14_4	0.332684	0.378438	0.834733	0.849443	HLF
ENSG00000143669.13_4	0.332572	0.0749049	0.579707	6.95297	LYST
ENSG00000257703.6_6	0.332486	0.42158	0.855756	-3.31331	AC068643.1
ENSG00000078114.18_3	0.33241	0.469975	0.880389	-2.68087	NEBL
ENSG00000187624.9_6	0.332279	0.290108	0.790578	-0.743149	C17orf97
ENSG00000226942.2_4	0.332236	0.0703815	0.567889	1.62633	IL9RP3
ENSG00000241322.4	0.332163	0.405986	0.84822	-2.80586	CDRT1
ENSG00000250305.9_5	0.332136	0.590265	0.919512	-3.31495	TRMT9B
ENSG00000267459.1_5	0.332019	0.405789	0.84822	-2.2187	AC006116.7
ENSG00000143994.14_4	0.331887	0.212327	0.735796	-0.505889	ABHD1
ENSG00000262576.3_4	0.331791	0.401209	0.84661	-2.26998	PCDHGA4
ENSG00000238260.1_6	0.331585	0.307316	0.80064	-1.01654	AL513320.1
ENSG00000152409.9_3	0.331516	0.000128037	0.0470864	5.26683	JMY
ENSG00000186889.10_4	0.331342	0.23382	0.754007	-1.73787	TMEM17
ENSG00000120708.17_6	0.331304	0.334247	0.813098	-1.32827	TGFBI
ENSG00000138764.15_5	0.3307	0.000573414	0.10366	4.99381	CCNG2
ENSG00000287725.1_1	0.330673	0.187018	0.715251	-0.470478	AP003071.5
ENSG00000250938.6_7	0.330668	0.371268	0.830039	-0.374402	AC073475.1
ENSG00000140839.11_2	0.33066	0.125253	0.650337	-0.898854	CLEC18B
ENSG00000270557.1_7	0.330194	0.160324	0.690062	0.0991524	AC013731.1
ENSG00000267436.1_6	0.330134	0.109688	0.636947	0.625767	AC005786.3
ENSG00000178764.8_4	0.329784	0.00061779	0.107957	5.39107	ZHX2
ENSG00000134202.11_3	0.329627	0.134213	0.65901	2.4766	GSTM3
ENSG00000203414.2_4	0.329513	0.360504	0.826656	-0.527315	BTBD7P1
ENSG00000129824.16_4	0.329359	0.71092	0.945344	1.92109	RPS4Y1
ENSG00000188897.9_8	0.329229	0.0966695	0.617535	0.9473	AC099489.1
ENSG00000102226.9_3	0.329153	0.00194798	0.173702	6.16217	USP11
ENSG00000196460.14_4	0.329139	0.216715	0.738647	1.72054	RFX8
ENSG00000066336.11_2	0.329019	0.255542	0.767324	-1.88728	SPI1
ENSG00000228252.9_2	0.329018	0.315556	0.805352	-1.37267	COL6A4P2
ENSG00000087589.16_2	0.328991	0.10646	0.633445	3.37707	CASS4
ENSG00000138821.13_4	0.328484	0.0056387	0.253154	6.13866	SLC39A8
ENSG00000184678.10_2	0.328401	0.155916	0.687058	1.82278	HIST2H2BE
ENSG00000137880.6_3	0.328399	0.0338811	0.47038	2.52569	GCHFR
ENSG00000236809.2_4	0.328232	0.38758	0.841074	-1.31451	SNX25P1
ENSG00000165115.15_3	0.328075	0.0182788	0.392121	3.19126	KIF27
ENSG00000269106.1_6	0.328071	0.327503	0.81043	-1.79957	AC012313.7
ENSG00000270933.1_6	0.328057	0.31572	0.805461	-1.91078	AC010719.1
ENSG00000258311.5_7	0.327926	0.130471	0.655082	0.606637	AC009779.3
ENSG00000061656.10_7	0.327886	0.141617	0.669738	-0.211243	SPAG4
ENSG00000272009.1_6	0.327736	0.387085	0.841074	-1.87573	AL121944.1
ENSG00000172058.15_5	0.327692	0.318432	0.806641	-2.39536	SERF1A
ENSG00000006468.14_5	0.327667	0.416464	0.85458	-1.11168	ETV1
ENSG00000075651.16_4	0.327583	0.0524016	0.531911	2.26556	PLD1
ENSG00000229358.3_5	0.327412	0.205753	0.731862	-0.0621497	DPY19L1P1
ENSG00000169228.14_4	0.327092	0.376965	0.833743	-1.17392	RAB24
ENSG00000287315.1_1	0.327029	0.417014	0.854744	-2.69549	AL670729.3
ENSG00000104524.14_9	0.327028	0.0597645	0.550238	2.0256	PYCR3
ENSG00000234622.6_6	0.326968	0.426946	0.858761	-2.54503	AL683807.2
ENSG00000183150.8_5	0.326855	0.0560471	0.539029	2.42904	GPR19
ENSG00000164120.14_3	0.32654	0.0670259	0.564019	4.99608	HPGD
ENSG00000272625.1_6	0.326323	0.300813	0.796038	-1.87511	AP000919.4
ENSG00000286831.1_1	0.326317	0.299626	0.796023	0.128274	AC244472.1
ENSG00000133460.19_4	0.326196	0.0213972	0.41739	3.44017	SLC2A11
ENSG00000248593.3_2	0.326113	0.0175817	0.391216	1.85135	DSTNP2
ENSG00000279161.1_7	0.326094	0.192312	0.718186	1.74575	AC093503.3
ENSG00000276368.1_2	0.325976	0.281219	0.782825	-2.55979	HIST1H2AJ
ENSG00000235897.1_6	0.32517	0.151654	0.681571	-0.352792	TM4SF19-AS1
ENSG00000244171.4_2	0.325071	0.145672	0.674559	-0.885028	PBX2P1
ENSG00000180263.14_5	0.324997	0.228879	0.749863	1.37117	FGD6
ENSG00000175182.15_4	0.324613	0.0140631	0.360703	2.44307	FAM131A
ENSG00000160593.19_8	0.324566	0.000728266	0.112538	8.07393	JAML
ENSG00000196730.13_4	0.324498	0.421585	0.855756	2.00339	DAPK1
ENSG00000150347.16_4	0.324488	0.129248	0.654501	5.78642	ARID5B
ENSG00000269313.5_2	0.324465	0.270741	0.777331	-0.449863	MAGIX
ENSG00000246263.3_6	0.324426	0.0464384	0.512232	1.72822	UBR5-AS1
ENSG00000186010.19_4	0.324123	0.0393892	0.488216	1.64991	NDUFA13
ENSG00000063180.9_3	0.323938	0.0386764	0.488216	3.05619	CA11
ENSG00000249236.2_6	0.32387	0.44259	0.86862	-2.91817	AC008892.1
ENSG00000131781.13_4	0.323816	0.10417	0.628699	0.512	FMO5
ENSG00000277443.3_4	0.32381	0.43397	0.863129	-1.49018	MARCKS
ENSG00000167191.12_4	0.323795	0.430671	0.861434	-1.64301	GPRC5B
ENSG00000260095.1_6	0.323484	0.382929	0.838015	-2.64281	AC106820.3
ENSG00000235217.6_4	0.3233	0.0771719	0.583059	1.28681	TSPY26P
ENSG00000272282.1_5	0.323196	0.123987	0.650337	1.60942	LINC02084
ENSG00000188305.6_4	0.32319	0.293918	0.79207	-1.24117	PEAK3
ENSG00000165071.14_6	0.323178	0.000988795	0.129832	6.50088	TMEM71
ENSG00000214309.5_4	0.323072	0.278396	0.781511	-0.409061	MBLAC1
ENSG00000160307.10_3	0.32306	0.255246	0.767214	0.715195	S100B
ENSG00000106665.15_7	0.323039	0.072912	0.573386	1.62455	CLIP2
ENSG00000148158.17_3	0.323022	0.119642	0.64641	4.85088	SNX30
ENSG00000262903.1_6	0.322942	0.280872	0.782465	-0.68515	AC027796.4
ENSG00000169884.14_4	0.322927	0.143896	0.672306	0.896734	WNT10B
ENSG00000231948.2_6	0.322874	0.480248	0.883603	-2.86498	HS1BP3-IT1
ENSG00000211862.1_3	0.322857	0.310983	0.802257	-1.71679	TRAJ27
ENSG00000168646.13_5	0.322749	0.189197	0.716585	1.56642	AXIN2
ENSG00000255435.7_7	0.322534	0.275639	0.779714	-1.77727	AP001267.3
ENSG00000080166.16_6	0.322288	0.299101	0.795533	-1.23221	DCT
ENSG00000146021.15_5	0.322232	0.164596	0.694454	4.57706	KLHL3
ENSG00000207008.1	0.322181	0.436101	0.864252	-1.58402	SNORA54
ENSG00000211669.3_3	0.321953	0.531382	0.899898	-3.39718	IGLV3-10
ENSG00000224786.2_3	0.321936	0.456483	0.873893	-0.639338	CETN4P
ENSG00000147437.10_3	0.321851	0.07566	0.58129	1.66593	GNRH1
ENSG00000249601.2_5	0.321625	0.204306	0.730977	-0.807347	LINC01187
ENSG00000175198.17_5	0.321414	0.0402274	0.49185	3.06186	PCCA
ENSG00000250654.7_6	0.3213	0.22006	0.74142	0.808739	AC023794.4
ENSG00000172296.13_4	0.32122	0.213002	0.735796	-1.20115	SPTLC3
ENSG00000158055.15_2	0.320863	0.367105	0.829298	-2.49114	GRHL3
ENSG00000166105.16_4	0.320796	0.132771	0.655733	2.37385	GLB1L3
ENSG00000260923.7_6	0.320773	0.314896	0.805196	-0.811217	LINC02193
ENSG00000273729.1_6	0.320627	0.0175286	0.391216	1.86841	AC007686.3
ENSG00000176595.4_4	0.320614	0.425712	0.858587	3.25562	KBTBD11
ENSG00000253390.1_6	0.320567	0.328966	0.811048	-1.88015	AC104561.1
ENSG00000141294.10_3	0.320293	0.151238	0.6815	0.433648	LRRC46
ENSG00000088256.9_3	0.319921	0.355767	0.824576	0.479314	GNA11
ENSG00000165533.18_6	0.319552	0.116489	0.643031	1.40337	TTC8
ENSG00000279048.1_5	0.319501	0.343236	0.818287	-1.347	AC080080.1
ENSG00000252494.1	0.319351	0.44611	0.870081	-2.30446	RNU6-126P
ENSG00000152463.14_5	0.319278	0.480006	0.883603	-1.57333	OLAH
ENSG00000104883.8_4	0.319254	0.271505	0.777398	-1.35444	PEX11G
ENSG00000286978.1_1	0.319222	0.358187	0.825542	-2.67755	AC107067.1
ENSG00000279699.1_5	0.318995	0.429639	0.860679	-0.100468	AC004264.2
ENSG00000225163.4_6	0.318981	0.341068	0.817033	-2.06248	LINC00618
ENSG00000249602.1_7	0.318762	0.177867	0.710027	-0.421658	AL589765.4
ENSG00000143367.16_5	0.318682	0.0647317	0.560265	2.52577	TUFT1
ENSG00000261335.1_6	0.318369	0.276331	0.780371	-0.117258	AC005837.1
ENSG00000276728.1_6	0.318278	0.175463	0.707562	0.130329	AC142472.1
ENSG00000084710.14_3	0.318148	0.341498	0.817033	-1.41621	EFR3B
ENSG00000115257.15_1	0.318132	0.178353	0.710778	0.258423	PCSK4
ENSG00000248360.7_6	0.318042	0.41655	0.85458	-2.05941	LINC00504
ENSG00000006047.13_3	0.31776	0.325996	0.809383	-0.769452	YBX2
ENSG00000114796.16_5	0.317748	0.0127945	0.352848	5.73297	KLHL24
ENSG00000280099.1_5	0.317714	0.425296	0.858303	-1.10959	AL603750.1
ENSG00000279330.1_6	0.317674	0.31524	0.805219	-0.278802	AJ003147.3
ENSG00000272459.1_6	0.317638	0.522104	0.896936	-2.26822	AC139795.3
ENSG00000196696.12_8	0.317576	0.130786	0.655082	1.8354	AC009022.1
ENSG00000111276.11_6	0.317496	5.21174e-05	0.0278118	7.21876	CDKN1B
ENSG00000271959.1_7	0.317035	0.539533	0.902827	-3.10981	AC100803.4
ENSG00000260350.1_6	0.316932	0.384382	0.839526	-1.01291	AC012173.1
ENSG00000169989.3_3	0.316683	0.307391	0.800709	-0.322474	TIGD4
ENSG00000141519.15_6	0.316566	0.396564	0.844381	-2.83931	CCDC40
ENSG00000285897.1_1	0.316527	0.412136	0.851864	-1.9349	AC004687.2
ENSG00000157404.15_2	0.316212	0.449451	0.870487	3.42724	KIT
ENSG00000272588.1_6	0.316095	0.308332	0.801078	-0.215108	AC139887.4
ENSG00000267898.1_6	0.315902	0.446021	0.870081	-2.74935	AC026803.2
ENSG00000082196.20_3	0.315524	0.121308	0.646827	0.747357	C1QTNF3
ENSG00000014914.21_3	0.315347	0.314568	0.805196	1.30532	MTMR11
ENSG00000169129.15_5	0.315344	0.140993	0.668555	2.6414	AFAP1L2
ENSG00000227252.2_5	0.315153	0.140451	0.668426	0.165935	AC012063.1
ENSG00000227036.8_4	0.315113	0.469091	0.880389	-0.0886942	LINC00511
ENSG00000216109.1	0.314948	0.197349	0.722134	-1.5796	AL713999.1
ENSG00000213366.13_4	0.314848	0.00370073	0.225816	3.328	GSTM2
ENSG00000140848.17_4	0.314619	0.188779	0.716417	3.42148	CPNE2
ENSG00000158683.8_4	0.314058	0.312749	0.804371	-0.941209	PKD1L1
ENSG00000234329.1_5	0.314022	0.187608	0.715752	-0.174061	AL604028.2
ENSG00000259349.2_6	0.313972	0.150412	0.680654	-0.603627	AC011921.1
ENSG00000271147.8_6	0.313587	0.0866455	0.599826	1.08647	ARMCX5-GPRASP2
ENSG00000237683.5	0.313499	0.0956216	0.615851	1.35532	AL627309.1
ENSG00000149646.12_6	0.312954	0.122315	0.648007	0.91872	CNBD2
ENSG00000235043.3_4	0.312909	0.158304	0.687483	0.102107	TECRP1
ENSG00000211784.2_2	0.312903	0.11184	0.639113	2.1855	TRAV10
ENSG00000147872.10_4	0.312878	0.0210997	0.414414	5.89925	PLIN2
ENSG00000138411.13_5	0.31285	0.56962	0.913332	-0.933504	HECW2
ENSG00000184557.4_3	0.312773	0.144423	0.672324	3.61712	SOCS3
ENSG00000235590.7_6	0.312615	0.391441	0.84293	-1.59053	GNAS-AS1
ENSG00000260260.1_5	0.312612	0.323299	0.808154	0.77164	SNHG19
ENSG00000133424.20_6	0.312577	0.456073	0.873669	-1.51389	LARGE1
ENSG00000221988.13_6	0.312228	0.0545012	0.534406	2.40869	PPT2
ENSG00000279700.1_6	0.312211	0.155632	0.686972	0.0591328	AC131212.2
ENSG00000268942.2_4	0.311995	0.227837	0.748638	-2.14512	CKS1BP3
ENSG00000256312.1_6	0.311983	0.422328	0.856069	-2.63049	AC138466.1
ENSG00000272341.1_6	0.311651	0.0424942	0.496598	2.45734	AL137003.2
ENSG00000140682.19_5	0.311597	0.368346	0.829753	-2.20901	TGFB1I1
ENSG00000136854.21_7	0.311443	0.0457379	0.510943	4.11438	STXBP1
ENSG00000187837.3_2	0.311242	0.166786	0.696927	2.75817	HIST1H1C
ENSG00000198064.13_5	0.311108	0.141	0.668555	1.21737	NPIPB13
ENSG00000236266.1_6	0.311097	0.375852	0.833441	-2.23996	Z98884.1
ENSG00000260784.1_5	0.310975	0.362643	0.827257	-2.09697	AC026150.2
ENSG00000253485.2_4	0.31096	0.230017	0.750567	-1.27681	PCDHGA5
ENSG00000198478.8_3	0.310889	0.453234	0.871811	2.21261	SH3BGRL2
ENSG00000118557.16_6	0.310603	0.171769	0.704021	0.344717	PMFBP1
ENSG00000164877.19_3	0.310533	0.125458	0.650337	0.0959635	MICALL2
ENSG00000254812.1_7	0.310529	0.344749	0.819142	-1.80938	AC067930.2
ENSG00000267939.1_6	0.310369	0.384792	0.83974	-1.34288	AC008946.1
ENSG00000179862.7_3	0.31033	0.364046	0.827662	-1.54326	CITED4
ENSG00000269983.1_6	0.309894	0.237466	0.756475	-0.563676	AC146944.4
ENSG00000204428.12_3	0.309067	0.0928813	0.611306	1.11363	LY6G5C
ENSG00000287574.1_1	0.308945	0.410388	0.850697	-1.13867	AC004938.2
ENSG00000198794.12_6	0.308757	0.34586	0.81956	-0.629308	SCAMP5
ENSG00000188001.10_3	0.308724	0.144789	0.672808	5.05037	TPRG1
ENSG00000186866.16_2	0.308386	0.00111161	0.133646	4.96815	POFUT2
ENSG00000262185.3_6	0.308346	0.455979	0.873644	-2.10744	AC005736.1
ENSG00000120279.6_5	0.308253	0.353562	0.823584	-2.137	MYCT1
ENSG00000254331.1_4	0.307616	0.280894	0.782465	-2.20503	CKS1BP7
ENSG00000169855.20_3	0.307612	0.347733	0.820051	2.08572	ROBO1
ENSG00000223361.5_4	0.307463	0.159236	0.68816	-0.808402	FTH1P10
ENSG00000250722.6_7	0.307404	0.362732	0.827257	-1.87257	SELENOP
ENSG00000120318.16_3	0.307347	0.119037	0.646143	4.07821	ARAP3
ENSG00000122035.6_2	0.307278	0.284685	0.786733	-1.03332	RASL11A
ENSG00000111424.11_6	0.306903	0.00336824	0.221312	3.75181	VDR
ENSG00000222032.1_3	0.30669	0.484767	0.883993	-1.27063	AC112721.2
ENSG00000238103.4_2	0.306394	0.304791	0.798696	-1.10184	RPL9P7
ENSG00000241316.8_6	0.306376	0.0309672	0.459543	2.06959	SUCLG2-AS1
ENSG00000234129.8_6	0.306192	0.380363	0.835159	-0.833771	AC073529.1
ENSG00000280332.1_6	0.306148	0.123818	0.650337	0.481033	AC020917.4
ENSG00000168758.11_4	0.306138	0.0442085	0.504834	4.6693	SEMA4C
ENSG00000256139.2_7	0.30612	0.294585	0.792434	-0.833984	AC007637.1
ENSG00000123933.17_5	0.306115	0.147815	0.677338	4.6243	MXD4
ENSG00000218027.2_5	0.306076	0.538929	0.902462	-3.10443	AL512329.1
ENSG00000187990.4	0.305993	0.357595	0.825424	-1.22015	HIST1H2BG
ENSG00000211780.3_3	0.305929	0.0488196	0.520709	2.08078	TRAV6
ENSG00000254911.3_6	0.305874	0.264577	0.7737	1.19266	SCARNA9
ENSG00000230131.6_7	0.305827	0.277149	0.780556	-1.64386	LINC02641
ENSG00000165821.12_7	0.305812	0.0599201	0.550238	1.9605	SALL2
ENSG00000135916.16_6	0.305704	0.143707	0.672257	5.39889	ITM2C
ENSG00000205309.14_5	0.3057	0.119199	0.646398	0.404572	NT5M
ENSG00000228663.1_4	0.305622	0.322786	0.808106	-1.39799	PSMD10P1
ENSG00000267121.6_6	0.305322	0.00159162	0.158298	5.58669	AC008105.3
ENSG00000251988.1	0.305311	0.243567	0.759037	-2.15533	RNU4ATAC18P
ENSG00000134201.12_8	0.305262	0.405456	0.84822	-2.56251	GSTM5
ENSG00000284664.1_4	0.30512	0.157799	0.687483	-0.465031	AL161756.3
ENSG00000204311.14_7	0.305003	0.250105	0.763497	0.689864	PJVK
ENSG00000263961.8_4	0.304946	0.229764	0.750445	-2.04342	RHEX
ENSG00000105371.10_5	0.304866	0.239223	0.756885	-1.22607	ICAM4
ENSG00000274460.1_6	0.304836	0.16939	0.700773	0.625109	AC092119.2
ENSG00000106013.15_4	0.304524	0.637425	0.930859	-2.03181	ANKRD7
ENSG00000262155.2_6	0.304303	0.035552	0.475238	1.73739	LINC02175
ENSG00000272148.1_6	0.304214	0.125607	0.650337	-0.388913	AC013403.2
ENSG00000276180.1_2	0.304076	0.374709	0.833187	-0.714376	HIST1H4I
ENSG00000111834.13_4	0.304073	0.297225	0.79481	-0.949067	RSPH4A
ENSG00000170265.12_3	0.304049	0.050733	0.525884	4.52049	ZNF282
ENSG00000169554.21_6	0.303963	0.077544	0.583059	4.72394	ZEB2
ENSG00000198743.7_6	0.303849	0.00275415	0.200291	7.53918	SLC5A3
ENSG00000211697.4_5	0.303819	0.120811	0.64641	1.26075	TRGV5
ENSG00000167642.13_6	0.3038	0.194403	0.71994	2.09424	SPINT2
ENSG00000236810.6_6	0.303675	0.0318641	0.464074	1.85077	ELOA-AS1
ENSG00000181619.11_3	0.303595	0.104487	0.628909	0.801481	GPR135
ENSG00000275557.1_7	0.303524	0.238869	0.756885	-1.52771	AC242842.1
ENSG00000121236.21_5	0.303344	0.496496	0.888367	-2.39174	TRIM6
ENSG00000165548.11_6	0.303115	0.365669	0.828665	-0.246924	TMEM63C
ENSG00000267980.1_6	0.303016	0.298019	0.79481	-1.29204	AC007292.1
ENSG00000275426.1_6	0.302907	0.422525	0.856316	-1.6906	AC253576.2
ENSG00000274964.1_7	0.302825	0.170661	0.702643	-0.191355	AC026356.1
ENSG00000249825.6_6	0.302701	0.167986	0.699065	1.15677	AC012636.1
ENSG00000261087.1_6	0.302362	0.0299982	0.457136	1.6167	AP003469.4
ENSG00000060138.13_6	0.302334	0.065547	0.560271	5.30684	YBX3
ENSG00000227582.2_4	0.302327	0.442024	0.868327	-3.01906	ADGRF5P1
ENSG00000122025.14_2	0.302178	0.276745	0.780472	-1.95833	FLT3
ENSG00000135960.10_4	0.302164	0.28087	0.782465	0.37861	EDAR
ENSG00000260075.1_4	0.302149	0.424377	0.857581	-1.26344	NSFP1
ENSG00000228037.1_6	0.301961	0.295516	0.793447	-0.341977	AL139246.3
ENSG00000267745.1_7	0.301927	0.195755	0.72139	-0.111375	AC060766.7
ENSG00000106624.11_6	0.301776	0.161669	0.691035	3.23576	AEBP1
ENSG00000261654.1_6	0.301567	0.281863	0.783514	0.297274	AL360270.2
ENSG00000186314.11_4	0.301548	0.297988	0.79481	-0.568686	PRELID2
ENSG00000264324.1_8	0.301518	0.347149	0.819746	-1.80333	AC006030.1
ENSG00000271913.7_6	0.301427	0.0715847	0.571523	0.811889	AL035530.2
ENSG00000149131.15_4	0.301405	0.439811	0.8671	-1.96774	SERPING1
ENSG00000229391.7_2	0.301313	0.357751	0.825424	-0.124598	HLA-DRB6
ENSG00000211698.2_3	0.301228	0.213528	0.735796	1.17145	TRGV4
ENSG00000131379.10_3	0.301197	0.243066	0.758486	0.27123	C3orf20
ENSG00000236296.8_5	0.301094	0.214162	0.735796	-0.36278	GUSBP5
ENSG00000198417.7_3	0.301059	0.0863213	0.599826	2.25729	MT1F
ENSG00000168824.14_4	0.301043	0.108232	0.634717	2.89476	NSG1
ENSG00000278900.1_6	0.301012	0.554805	0.908219	-2.85765	AC139792.2
ENSG00000261386.2_7	0.300988	0.322704	0.808106	-1.77337	AC027682.4
ENSG00000149289.11_4	0.3008	0.152158	0.68194	0.978118	ZC3H12C
ENSG00000214184.3_5	0.300764	0.17945	0.711787	-1.4006	GCC2-AS1
ENSG00000163328.13_3	0.300405	0.0379045	0.482845	5.79127	GPR155
ENSG00000234043.3_4	0.300262	0.244938	0.760194	-0.181365	NUDT9P1
ENSG00000197776.8_3	0.300255	0.118009	0.644806	1.9761	KLHDC1
ENSG00000171219.9_4	0.300229	0.209918	0.734826	1.38155	CDC42BPG
ENSG00000020633.18_2	0.300199	0.0419923	0.495654	7.66992	RUNX3
ENSG00000105245.9_3	0.300158	0.0312006	0.461177	2.0319	NUMBL
ENSG00000137266.14_4	0.300061	0.108801	0.636003	1.12031	SLC22A23
ENSG00000170409.7_5	0.299883	0.63198	0.929773	-2.18445	AC091390.1
ENSG00000264176.1_4	0.299844	0.402831	0.847568	-3.1146	MAGOH2P
ENSG00000171223.6_3	0.299763	0.151481	0.681571	3.86559	JUNB
ENSG00000169224.13_6	0.299708	0.255	0.766936	-1.17572	GCSAML
ENSG00000250132.6_7	0.299571	0.289859	0.790578	-0.390805	AC004803.1
ENSG00000273001.1_6	0.299554	0.347303	0.819746	-1.55577	AL731533.2
ENSG00000169213.7_3	0.29937	0.522909	0.897192	-2.01796	RAB3B
ENSG00000162398.11_2	0.29935	0.269599	0.777152	0.315453	LEXM
ENSG00000111796.4_3	0.299243	0.172186	0.704294	4.04148	KLRB1
ENSG00000157554.19_5	0.298852	0.50587	0.890292	-1.68604	ERG
ENSG00000081148.12_3	0.298805	0.163325	0.692326	0.822085	IMPG2
ENSG00000260742.1_6	0.298674	0.242014	0.758339	-1.20752	AC009962.1
ENSG00000211812.1_2	0.298572	0.131806	0.655082	3.02756	TRAV26-2
ENSG00000279656.1_6	0.298503	0.31994	0.806641	-0.739495	AL132780.4
ENSG00000273265.1_6	0.2979	0.104006	0.628699	-0.00561155	CNNM3-DT
ENSG00000279722.1_5	0.297849	0.0819918	0.591695	1.04067	AC007342.7
ENSG00000136237.19_6	0.297791	0.482499	0.883894	-1.14814	RAPGEF5
ENSG00000239521.8_5	0.297581	0.0142032	0.362337	3.83126	CASTOR3
ENSG00000228242.6_7	0.297547	0.271318	0.777398	-0.644045	AC093495.1
ENSG00000176244.7_3	0.297526	0.146871	0.676068	1.18369	ACBD7
ENSG00000117322.17_4	0.297463	0.226095	0.74797	0.0434619	CR2
ENSG00000008277.14_2	0.297269	0.0105113	0.322951	3.58065	ADAM22
ENSG00000248874.5_4	0.297242	0.509674	0.892387	-2.42738	C5orf17
ENSG00000143507.18_3	0.296859	0.0599122	0.550238	3.36848	DUSP10
ENSG00000265791.1_7	0.296781	0.379494	0.835159	-2.01866	AC127024.4
ENSG00000111057.11_6	0.296617	0.411693	0.851697	-0.624004	KRT18
ENSG00000271895.2_8	0.296585	0.130689	0.655082	-0.556467	AL109811.2
ENSG00000105983.22_5	0.296448	0.000761521	0.115764	5.6621	LMBR1
ENSG00000261480.1_6	0.296279	0.442627	0.86862	-3.23223	GOLGA8M
ENSG00000231066.3_4	0.296219	0.305711	0.799681	-1.43873	NPM1P9
ENSG00000229151.2_6	0.296052	0.277872	0.78083	-0.26556	AC233976.1
ENSG00000255328.1_6	0.295802	0.302504	0.797259	-0.413866	AC136475.5
ENSG00000176945.17_7	0.295784	0.151131	0.6815	0.95268	MUC20
ENSG00000143434.15_4	0.295716	0.0860143	0.599826	1.90154	SEMA6C
ENSG00000149054.16_5	0.295596	0.226262	0.747993	-0.0493333	ZNF215
ENSG00000141295.14_5	0.295576	0.00995816	0.317084	4.60037	SCRN2
ENSG00000267868.1_6	0.29554	0.400242	0.845715	-2.84724	AL356740.1
ENSG00000105643.10_6	0.295165	0.00138951	0.149317	6.0339	ARRDC2
ENSG00000230606.6	0.295162	0.122968	0.648966	2.99026	AC159540.1
ENSG00000156564.9_4	0.295008	0.542677	0.903941	-0.544592	LRFN2
ENSG00000276900.1_6	0.294777	0.145566	0.674559	1.0399	AC023157.3
ENSG00000220201.7_3	0.294716	0.371059	0.830039	-1.90439	ZGLP1
ENSG00000233999.3_2	0.294681	0.302878	0.797259	-1.39638	IGKV3OR2-268
ENSG00000125510.17_5	0.294587	0.0865345	0.599826	0.404091	OPRL1
ENSG00000125538.12_6	0.294339	0.336988	0.814222	-2.00727	IL1B
ENSG00000197943.10_4	0.294242	0.0831609	0.594139	5.00663	PLCG2
ENSG00000099999.15_7	0.29416	0.0243996	0.428106	2.0161	RNF215
ENSG00000047597.7_5	0.293999	0.512816	0.89425	-2.42161	XK
ENSG00000185467.7_2	0.293916	0.408894	0.849664	-3.12679	KPNA7
ENSG00000241120.1_4	0.293779	0.338224	0.814814	-1.79145	HMGN1P8
ENSG00000197191.6_4	0.29349	0.379432	0.835159	-2.17457	CYSRT1
ENSG00000259092.1_3	0.293462	0.148389	0.677554	2.3597	TRAV30
ENSG00000255571.9_6	0.293222	0.192985	0.718614	1.75442	MIR9-3HG
ENSG00000233101.10_6	0.293058	0.27931	0.781843	-1.18077	HOXB-AS3
ENSG00000274292.1_7	0.292911	0.27942	0.781843	-1.13245	AC084018.2
ENSG00000160325.14_2	0.292896	0.116245	0.643031	0.216432	CACFD1
ENSG00000227359.1_6	0.292764	0.406728	0.84822	-1.30761	AC017074.1
ENSG00000205189.12_3	0.292717	0.0327819	0.466066	3.13992	ZBTB10
ENSG00000239636.1_6	0.292684	0.23477	0.754748	-0.102916	AC004865.2
ENSG00000175352.11_4	0.292571	0.176408	0.708425	1.91793	NRIP3
[truncated: 16,699 more rows]
