# Supplementary material for: PGE2 inhibits TIL expansion by disrupting IL-2 signalling and mitochondrial function
Source: Nature. 2024 Apr 24;629(8011):426–34. doi: 10.1038/s41586-024-07352-w (PMC11078736; doi:10.1038/s41586-024-07352-w)
Supplement: Supplementary file 7 — Flux reconstruction in TILs. Fold change gene expression upon PGE2 treatment in CD8+ TILs used for metabolic flux reconstruction analysis. [file 41586_2024_7352_MOESM7_ESM.xlsx]

## Sheet: DEG genes exhausted cells
DGE PGE2 vs CTRL TILs from scRNAseq data								p values were calculed using two-sided wilcoxon ranked sum test , adjusted p-values were calculed using Bonferroni correction
genes	avg_log2FC	p_val	pct.1	pct.2	p_val_adj
GNLY	1.17622	1.44342e-07	0.318	0.231	0.00528306
IL7R	0.931535	1.98976e-14	0.336	0.202	7.28272e-10
RPS27	0.806994	6.8262e-115	0.998	0.985	2.49846e-110
MT-ND3	0.753938	1.67802e-69	0.973	0.948	6.14173e-65
GPR171	0.728591	2.63282e-25	0.622	0.451	9.63637e-21
PDE4B	0.694278	1.106e-31	0.471	0.235	4.04809e-27
RPL34	0.691433	5.25827e-79	0.996	0.977	1.92458e-74
RPS28	0.676142	6.55473e-88	0.995	0.973	2.3991e-83
RPL39	0.661613	2.13852e-70	0.985	0.958	7.82719e-66
PNRC1	0.655891	3.86768e-25	0.571	0.361	1.41561e-20
METRNL	0.645405	9.71139e-31	0.284	0.08	3.55446e-26
RPS29	0.630187	5.16468e-91	0.991	0.959	1.89032e-86
CLIC3	0.625857	7.51729e-19	0.395	0.223	2.7514e-14
CXCR4	0.614378	2.01537e-14	0.654	0.55	7.37647e-10
CD7	0.588556	2.2276e-20	0.771	0.689	8.15324e-16
NAP1L4	0.57456	2.87402e-26	0.781	0.663	1.05192e-21
PDCD4	0.573371	4.54545e-22	0.635	0.45	1.66368e-17
BTG1	0.565748	3.87199e-32	0.917	0.801	1.41719e-27
PPP2R5C	0.56505	7.44279e-23	0.608	0.438	2.72413e-18
ISG20	0.553909	5.34172e-21	0.556	0.371	1.95512e-16
RPS15A	0.548308	4.35933e-63	0.998	0.988	1.59556e-58
RPL37	0.541789	3.06393e-65	0.988	0.948	1.12143e-60
ZFP36L2	0.541701	2.40757e-24	0.714	0.548	8.81194e-20
RPL30	0.537536	2.1724e-64	0.996	0.987	7.95121e-60
RPL38	0.529047	4.74156e-38	0.926	0.839	1.73546e-33
RPL35A	0.522644	2.62601e-54	0.987	0.963	9.61147e-50
MALAT1	0.513627	2.04522e-15	0.995	0.995	7.48571e-11
RPS21	0.506284	4.26326e-54	0.985	0.955	1.5604e-49
TPT1	0.505031	7.05114e-64	1	0.998	2.58079e-59
PDE3B	0.503906	2.34165e-23	0.335	0.147	8.57069e-19
DUSP2	0.476786	2.38532e-09	0.208	0.114	8.73052e-05
MTRNR2L8	0.471847	1.12528e-23	0.849	0.77	4.11864e-19
NOP53	0.470891	3.95301e-20	0.696	0.535	1.44684e-15
TNIP3	0.469899	5.4327e-14	0.206	0.089	1.98842e-09
TSC22D3	0.469253	6.61975e-18	0.229	0.086	2.42289e-13
YPEL3	0.46632	7.03471e-15	0.5	0.348	2.57477e-10
ITGB1	0.465621	4.8894e-13	0.582	0.451	1.78957e-08
EPB41	0.461939	8.71341e-14	0.488	0.352	3.1892e-09
TRBC2	0.460757	3.87943e-17	0.902	0.859	1.41991e-12
RPS25	0.459667	7.04188e-51	0.995	0.976	2.5774e-46
RPL41	0.455907	5.66621e-61	1	0.998	2.07389e-56
CST7	0.455715	6.16872e-16	0.91	0.869	2.25781e-11
PIK3R1	0.454149	2.30214e-15	0.61	0.483	8.42607e-11
SRGN	0.452906	4.08805e-28	0.94	0.879	1.49627e-23
TNFAIP3	0.449592	3.36682e-11	0.215	0.11	1.23229e-06
RPS14	0.449159	6.51766e-46	1	0.993	2.38553e-41
CCL5	0.447825	2.06849e-16	0.948	0.941	7.57086e-12
EEF1A1	0.445026	1.2004e-50	1	0.997	4.39357e-46
AOAH	0.435245	9.31193e-15	0.376	0.234	3.40826e-10
IL2RB	0.433705	1.19458e-15	0.576	0.435	4.37228e-11
FYN	0.429961	1.9414e-14	0.538	0.404	7.10573e-10
CYBA	0.429272	1.32129e-34	0.982	0.96	4.83605e-30
GAS5	0.427734	7.78834e-16	0.61	0.456	2.85061e-11
TOMM7	0.427476	1.87899e-27	0.899	0.815	6.87729e-23
RPL31	0.427193	1.49825e-26	0.896	0.823	5.48373e-22
LBH	0.427156	1.59455e-13	0.459	0.318	5.83622e-09
DUSP4	0.423589	8.08623e-12	0.428	0.301	2.95964e-07
TYROBP	0.421019	5.02052e-05	0.147	0.09	1
PTPRC	0.418816	1.11918e-27	0.977	0.962	4.09632e-23
TXNIP	0.415165	6.85963e-19	0.737	0.597	2.51069e-14
G3BP2	0.408974	5.60446e-14	0.721	0.66	2.05129e-09
PDE4D	0.405579	1.55259e-14	0.319	0.179	5.68264e-10
TIGIT	0.405078	8.56625e-08	0.442	0.346	0.00313533
RPL13A	0.40421	1.48573e-42	0.999	0.993	5.43791e-38
TRBC1	0.399988	7.80392e-06	0.519	0.438	0.285631
GIMAP1	0.396529	9.84049e-11	0.453	0.333	3.60172e-06
KLRD1	0.395569	4.46788e-10	0.356	0.241	1.63529e-05
CD8B	0.39318	4.16651e-16	0.844	0.769	1.52498e-11
RABAC1	0.387457	4.38086e-18	0.834	0.73	1.60344e-13
GZMK	0.38673	4.37958e-08	0.344	0.242	0.00160297
PIK3IP1	0.380498	2.12335e-12	0.247	0.127	7.77169e-08
MTRNR2L12	0.379078	1.11533e-13	0.692	0.582	4.08222e-09
SPOCK2	0.378791	3.77447e-10	0.56	0.46	1.38149e-05
MT-ND2	0.375711	2.60756e-20	0.967	0.977	9.54393e-16
DDIT4	0.37344	3.25773e-06	0.471	0.4	0.119236
PLAAT4	0.373351	5.92815e-14	0.827	0.725	2.16976e-09
CNOT6L	0.372577	7.61353e-12	0.463	0.336	2.78663e-07
FAU	0.372056	2.85574e-43	0.996	0.991	1.04523e-38
ITGA1	0.368181	2.99558e-08	0.363	0.262	0.00109641
TRGC2	0.367823	6.82205e-06	0.409	0.33	0.249694
RPS27A	0.36642	5.25156e-43	0.998	0.993	1.92212e-38
ZFP36	0.365524	1.08484e-12	0.263	0.138	3.97061e-08
RPL27A	0.364982	4.8231e-34	0.99	0.962	1.7653e-29
VAMP2	0.364455	1.95085e-09	0.546	0.446	7.1403e-05
RPL37A	0.364139	5.00344e-24	0.945	0.895	1.83131e-19
RPS23	0.363971	2.42591e-35	0.998	0.986	8.87906e-31
PBXIP1	0.363192	7.26946e-11	0.242	0.132	2.6607e-06
PMEPA1	0.36317	4.80147e-09	0.229	0.133	0.000175738
RPL14	0.361767	5.53847e-27	0.996	0.991	2.02713e-22
MT-ND4L	0.361356	1.03655e-10	0.459	0.341	3.79388e-06
TCF7	0.36052	2.8753e-09	0.271	0.168	0.000105239
SARAF	0.358906	1.03854e-11	0.858	0.828	3.80117e-07
EIF4A2	0.353134	1.41588e-12	0.591	0.46	5.18228e-08
CREM	0.349307	1.14455e-06	0.452	0.372	0.0418918
RPL23A	0.348842	8.80301e-32	0.995	0.98	3.22199e-27
GPR183	0.348169	1.01665e-06	0.195	0.121	0.0372104
SEC62	0.343666	7.17632e-12	0.613	0.494	2.62661e-07
PET100	0.343588	8.21889e-12	0.525	0.401	3.0082e-07
LINC01943	0.342777	8.61329e-07	0.296	0.207	0.0315255
SYTL3	0.341808	2.31772e-11	0.311	0.186	8.48309e-07
RPL10	0.341758	3.8852e-31	1	1	1.42202e-26
RPLP2	0.339826	2.71944e-40	0.995	0.987	9.95341e-36
SRSF5	0.33938	6.57178e-13	0.834	0.74	2.40534e-08
RPL36	0.33872	2.49002e-24	0.974	0.941	9.11371e-20
RPL32	0.337422	3.36263e-30	0.997	0.988	1.23076e-25
CD44	0.335674	1.52564e-09	0.689	0.617	5.58399e-05
CD8A	0.33537	2.73835e-15	0.864	0.78	1.00226e-10
GIMAP4	0.329636	8.05979e-09	0.595	0.493	0.000294996
ALOX5AP	0.328789	1.77705e-09	0.722	0.648	6.50419e-05
ATXN1	0.328158	6.57609e-13	0.256	0.131	2.40692e-08
PAIP2	0.327863	1.98671e-13	0.624	0.508	7.27155e-09
PCED1B-AS1	0.325861	3.73945e-16	0.894	0.81	1.36868e-11
SELENOM	0.325733	1.5578e-08	0.204	0.113	0.000570171
RPL26	0.325604	2.27827e-30	0.998	0.99	8.33868e-26
NR3C1	0.325242	4.46676e-10	0.579	0.477	1.63488e-05
PTPN22	0.323938	1.78768e-10	0.487	0.375	6.54309e-06
CLEC2D	0.322991	2.15973e-06	0.509	0.442	0.0790482
GCC2	0.320984	1.01021e-08	0.564	0.456	0.000369746
RPL36A	0.319378	9.6784e-16	0.922	0.887	3.54239e-11
PLCG2	0.318021	8.75707e-08	0.328	0.233	0.00320518
RPS3	0.316486	1.92677e-28	0.999	0.997	7.05216e-24
PLEKHA2	0.311461	1.75631e-12	0.271	0.143	6.42826e-08
CDC42SE2	0.309764	5.36467e-10	0.65	0.563	1.96352e-05
CD37	0.308338	5.42731e-12	0.734	0.629	1.98645e-07
PRKAR1A	0.307045	1.67702e-08	0.404	0.302	0.000613806
RPS12	0.30572	1.69263e-29	1	0.995	6.19519e-25
RUNX3	0.303952	1.9391e-07	0.568	0.488	0.00709732
KLRC2	0.3031	0.000237117	0.261	0.197	1
MAGED2	0.303049	3.05917e-09	0.396	0.29	0.000111969
AUTS2	0.302467	4.90533e-07	0.222	0.14	0.017954
IFITM1	0.302459	1.49905e-08	0.24	0.147	0.000548666
MTERF4	0.299577	7.04293e-09	0.243	0.146	0.000257778
PTGER2	0.299454	5.49051e-05	0.294	0.227	1
PDE4A	0.298065	9.12374e-11	0.225	0.12	3.33938e-06
CDKN1B	0.29764	2.24608e-07	0.397	0.297	0.00822089
IL16	0.297041	3.94138e-09	0.524	0.421	0.000144258
CMIP	0.297005	6.89011e-08	0.364	0.268	0.00252185
N4BP2L2	0.296446	2.66137e-09	0.614	0.513	9.74089e-05
PCMTD1	0.295899	8.01431e-08	0.317	0.219	0.00293332
SRSF8	0.295694	2.55303e-06	0.223	0.15	0.0934435
SERPINB9	0.294756	4.40747e-06	0.248	0.172	0.161318
SNHG6	0.293416	1.11252e-08	0.671	0.611	0.000407194
GALNT2	0.292765	4.14825e-08	0.194	0.107	0.0015183
EVI2B	0.291277	1.55084e-05	0.462	0.39	0.567625
KLRK1	0.291056	4.10535e-06	0.533	0.47	0.15026
RPS10	0.290099	2.61047e-12	0.883	0.834	9.55458e-08
RPL11	0.289222	1.67409e-28	0.998	0.995	6.12733e-24
TNFRSF18	0.288949	7.0751e-05	0.156	0.098	1
RPS18	0.287189	1.20608e-26	0.999	0.995	4.41437e-22
TSTD1	0.286037	6.89889e-08	0.584	0.499	0.00252506
ATM	0.284948	3.6684e-09	0.428	0.312	0.000134267
FXYD5	0.284616	3.58694e-09	0.855	0.807	0.000131286
RPL9	0.284203	6.91623e-17	0.988	0.979	2.53141e-12
SNHG14	0.284155	2.86406e-09	0.115	0.043	0.000104827
CFLAR	0.284141	1.44278e-07	0.392	0.294	0.00528071
ELF1	0.283821	1.78708e-07	0.617	0.544	0.00654089
TMEM238	0.282903	2.04443e-10	0.218	0.115	7.48283e-06
RPL13	0.282743	1.44319e-29	1	0.999	5.28222e-25
GIMAP7	0.282104	4.21886e-08	0.771	0.703	0.00154414
RPL28	0.281522	1.77629e-31	1	0.997	6.50138e-27
RPL3	0.281511	8.71727e-19	0.998	0.984	3.19061e-14
TTC3	0.280697	6.4242e-07	0.35	0.261	0.0235132
SEC14L1	0.278003	0.000198469	0.332	0.275	1
BCL2	0.277521	1.99085e-06	0.517	0.436	0.072867
RPS24	0.276801	2.19539e-24	0.998	0.993	8.03534e-20
GIMAP5	0.276732	1.2449e-05	0.382	0.308	0.455644
UBE2B	0.275167	1.80205e-06	0.605	0.535	0.0659567
CD81	0.273274	9.22844e-11	0.785	0.689	3.3777e-06
SIPA1L1	0.272678	8.32802e-09	0.214	0.121	0.000304814
NDUFA3	0.272069	4.48219e-08	0.497	0.4	0.00164053
TCF25	0.27135	5.98618e-07	0.5	0.424	0.02191
CBLB	0.27075	1.91866e-09	0.234	0.132	7.02249e-05
BTN3A2	0.270549	2.4526e-07	0.394	0.302	0.00897678
RNF19A	0.266428	1.01596e-07	0.408	0.309	0.00371851
UQCRB	0.265423	1.09826e-08	0.842	0.824	0.000401974
DDX24	0.26473	6.42637e-08	0.787	0.745	0.00235211
GALNT11	0.264506	1.91692e-09	0.226	0.126	7.01613e-05
RPL23	0.264182	3.26106e-10	0.908	0.86	1.19358e-05
RPS8	0.263713	2.19545e-18	0.996	0.984	8.03555e-14
LEPROTL1	0.263164	3.68267e-06	0.6	0.535	0.134789
SORL1	0.262766	6.22336e-10	0.218	0.114	2.27781e-05
GPR65	0.260768	3.91155e-05	0.35	0.28	1
COMMD6	0.260341	1.51656e-08	0.745	0.677	0.000555075
PFDN5	0.260172	3.2719e-12	0.929	0.881	1.19755e-07
AP002387.2	0.260126	1.77864e-06	0.208	0.132	0.0651002
ARAP2	0.259858	7.37226e-08	0.376	0.266	0.00269832
IL4R	0.259005	1.19107e-06	0.287	0.203	0.0435942
SH2D2A	0.25897	9.80902e-06	0.44	0.362	0.35902
TNRC6B	0.257644	6.28268e-06	0.438	0.358	0.229952
RSBN1	0.257572	1.99837e-05	0.301	0.228	0.731423
RPL36AL	0.256687	2.32609e-11	0.969	0.956	8.51373e-07
RPS11	0.256204	1.05056e-14	0.966	0.953	3.84514e-10
RASGRP1	0.255698	3.01108e-06	0.561	0.5	0.110208
NCF1	0.254747	0.000396859	0.349	0.29	1
MT-ATP8	0.25428	5.36883e-06	0.272	0.195	0.196505
TRANK1	0.253691	5.16509e-07	0.185	0.108	0.0189047
CREBRF	0.253658	1.50704e-06	0.177	0.103	0.0551593
TRIM22	0.25346	1.8009e-05	0.419	0.334	0.659149
LYAR	0.253402	0.0013074	0.5	0.457	1
MPHOSPH8	0.253381	2.10705e-06	0.609	0.534	0.0771203
ZBTB38	0.253107	1.81421e-06	0.442	0.355	0.0664019
IGFLR1	0.249177	1.03921e-05	0.364	0.287	0.38036
XIST	0.249017	8.72763e-05	0.454	0.394	1
GIMAP2	0.246836	8.38001e-07	0.277	0.191	0.0306717
LINC00861	0.24626	8.66417e-07	0.139	0.071	0.0317117
RNASET2	0.2454	3.53977e-07	0.325	0.228	0.0129559
HERPUD1	0.243745	1.16226e-05	0.583	0.513	0.4254
GPR155	0.243661	1.25714e-09	0.112	0.038	4.60125e-05
AKAP13	0.243635	1.47922e-05	0.652	0.592	0.541408
PNISR	0.243472	1.72197e-05	0.626	0.562	0.630259
COX7C	0.242402	6.92332e-10	0.884	0.851	2.534e-05
BCL11B	0.241976	0.000143668	0.514	0.459	1
MRFAP1L1	0.241213	1.02692e-05	0.284	0.209	0.375864
LY9	0.240307	9.0299e-07	0.132	0.068	0.0330503
EML4	0.240086	7.31086e-05	0.606	0.549	1
STK4	0.23996	7.12052e-06	0.742	0.679	0.260618
GABARAPL1	0.239714	2.70615e-05	0.231	0.163	0.990478
MIA3	0.238682	9.91151e-05	0.309	0.239	1
SNHG5	0.238623	1.14971e-05	0.495	0.425	0.420807
JAK1	0.238195	2.07569e-10	0.837	0.796	7.59723e-06
TRADD	0.237224	2.42157e-05	0.42	0.351	0.886318
ATP2B4	0.236203	0.00387532	0.368	0.325	1
UBL3	0.236025	4.77729e-09	0.25	0.146	0.000174854
SAMD3	0.235203	1.0389e-06	0.387	0.297	0.0380246
MMP24OS	0.23467	2.91939e-05	0.474	0.407	1
FGD3	0.23419	7.78361e-06	0.318	0.237	0.284888
SLA2	0.233891	0.00222819	0.352	0.304	1
ATP8A1	0.233698	2.68885e-07	0.18	0.101	0.00984146
CYTH1	0.232203	0.000649588	0.251	0.197	1
EAPP	0.231125	0.00017621	0.378	0.316	1
PABPC1	0.230488	5.24776e-06	0.789	0.738	0.192073
ATP6V1G1	0.230474	2.14777e-07	0.801	0.735	0.00786104
MT-CO1	0.22957	5.34858e-15	0.991	0.998	1.95763e-10
SENP6	0.229408	0.00209332	0.353	0.307	1
KMT2E	0.228662	5.62277e-06	0.593	0.524	0.205799
ARID4B	0.227988	0.000556943	0.518	0.47	1
BOD1L1	0.227888	1.71409e-06	0.51	0.424	0.0627373
LINC02446	0.227536	0.0205556	0.297	0.261	1
GIMAP6	0.227379	1.34603e-06	0.238	0.155	0.0492662
AAK1	0.227049	7.28744e-06	0.441	0.355	0.266728
IGBP1	0.225972	4.88109e-05	0.369	0.297	1
SEPTIN9	0.225704	0.000171022	0.521	0.458	1
ZBTB20	0.225643	3.89376e-07	0.117	0.054	0.0142515
RABGAP1L	0.22535	2.15022e-06	0.297	0.209	0.0787001
TMX4	0.225291	4.59125e-06	0.353	0.269	0.168044
USF2	0.224205	0.00036284	0.309	0.252	1
ZNF101	0.223327	4.33769e-05	0.325	0.249	1
RPS4X	0.221435	1.98286e-16	1	0.998	7.25748e-12
CCSER2	0.221405	0.000123938	0.486	0.422	1
PRKACB	0.220792	3.75515e-06	0.444	0.365	0.137442
RPS15	0.220191	7.01948e-20	0.998	0.993	2.5692e-15
TMEM258	0.219824	1.03633e-06	0.699	0.631	0.0379308
VEGFB	0.218407	0.000598019	0.269	0.214	1
PHC3	0.218231	0.00134544	0.176	0.129	1
RSRP1	0.218206	5.51016e-06	0.432	0.345	0.201678
EPB41L4A-AS1	0.218184	2.80895e-06	0.182	0.11	0.10281
MAT2B	0.21794	1.51308e-05	0.301	0.223	0.553802
DDX6	0.217799	1.77209e-05	0.529	0.459	0.648604
TRG-AS1	0.217213	3.79722e-07	0.359	0.252	0.0138982
OGT	0.216751	9.48822e-06	0.222	0.149	0.347278
RPL18	0.21661	2.7414e-13	0.998	0.99	1.00338e-08
ZNRF2	0.216533	2.98461e-06	0.165	0.097	0.10924
PARP8	0.216529	0.000250689	0.28	0.216	1
GNAS	0.215345	9.56686e-07	0.724	0.683	0.0350157
MHENCR	0.21467	1.23895e-05	0.11	0.057	0.45347
MT-ND5	0.214118	1.15199e-09	0.937	0.938	4.2164e-05
LINC01871	0.213266	0.000555779	0.598	0.556	1
KMT2A	0.212428	2.60448e-05	0.586	0.524	0.953268
HSD17B11	0.212226	4.4773e-06	0.261	0.179	0.163874
PPDPF	0.212138	1.53519e-07	0.91	0.872	0.00561894
SLC5A3	0.210724	1.33944e-05	0.376	0.3	0.49025
PCED1B	0.209554	9.44139e-08	0.198	0.112	0.00345564
SLFN5	0.209375	1.80047e-06	0.654	0.571	0.0658991
TSPYL1	0.209292	2.55624e-05	0.224	0.153	0.93561
LINC00623	0.208085	0.000277089	0.483	0.428	1
ITM2B	0.207605	1.78691e-09	0.967	0.949	6.54026e-05
RPL7A	0.207361	5.13344e-16	1	0.994	1.87889e-11
SAMSN1	0.206927	2.91032e-05	0.527	0.453	1
TNIK	0.206452	0.000245218	0.159	0.107	1
IKZF1	0.206419	2.36009e-05	0.596	0.523	0.863815
RPS13	0.206189	3.20066e-10	0.988	0.97	1.17147e-05
GGA2	0.205955	0.000160635	0.241	0.178	1
AL627171.2	0.205941	1.22595e-06	0.194	0.118	0.044871
GBP2	0.204293	3.61818e-07	0.366	0.263	0.0132429
ALKBH7	0.203872	0.000457109	0.447	0.393	1
RGS1	0.203692	0.000190487	0.19	0.132	1
DHRS7	0.202996	8.19301e-05	0.64	0.596	1
C1orf21	0.202771	1.11432e-05	0.196	0.126	0.407851
ZMYM2	0.202739	2.0857e-05	0.163	0.1	0.763387
ZNF480	0.202333	2.30089e-05	0.234	0.164	0.842148
JAML	0.201324	0.000156093	0.545	0.488	1
CD52	0.201189	1.64058e-07	0.982	0.969	0.00600468
IL10RA	0.201111	0.00169922	0.377	0.33	1
TRAPPC6A	0.200904	0.000109072	0.383	0.312	1
ISCA1	0.200797	0.00679598	0.278	0.235	1
SYF2	0.200763	0.000378932	0.523	0.478	1
MMP25-AS1	0.200365	5.3154e-05	0.267	0.197	1
FOXP1	0.200334	0.00315711	0.434	0.396	1
2002-03-01	0.20029	0.000637786	0.222	0.169	1
CISH	0.199936	0.000943485	0.656	0.61	1
NELL2	0.199798	6.83102e-08	0.132	0.061	0.00250022
CCDC174	0.198974	0.00605231	0.198	0.157	1
ATP5ME	0.19894	1.97989e-05	0.639	0.61	0.724661
CDK17	0.198588	3.12485e-05	0.201	0.134	1
RGCC	0.198238	0.00121365	0.465	0.411	1
ATXN7	0.198167	3.42048e-05	0.191	0.126	1
PRRC2B	0.197161	2.75228e-05	0.397	0.324	1
OST4	0.197018	6.75393e-06	0.849	0.803	0.247201
ABTB1	0.196953	7.45372e-08	0.168	0.086	0.00272814
PHF3	0.1968	0.00161622	0.432	0.386	1
NME3	0.196619	1.24875e-05	0.333	0.247	0.457056
ATRX	0.196443	2.67327e-05	0.578	0.503	0.978442
SPTAN1	0.196342	0.000210742	0.426	0.366	1
CCDC50	0.196282	0.000177736	0.2	0.141	1
RPL5	0.196172	2.22121e-08	0.986	0.973	0.000812983
SNRPN	0.196142	8.11328e-06	0.415	0.324	0.296954
CD27	0.195673	2.25213e-05	0.402	0.316	0.824301
PREPL	0.195668	0.0026248	0.153	0.111	1
MT-ND1	0.195579	3.92306e-11	0.976	0.972	1.43588e-06
RNF166	0.195391	6.01717e-05	0.329	0.258	1
MKRN1	0.195248	0.00131866	0.197	0.147	1
RPL27	0.19479	1.35269e-09	0.95	0.95	4.95097e-05
RPL21	0.194762	1.20224e-11	0.99	0.972	4.40033e-07
SYAP1	0.194648	3.33505e-05	0.335	0.26	1
KANSL1-AS1	0.194399	0.000272027	0.242	0.181	1
ANAPC16	0.19408	3.29114e-05	0.736	0.674	1
ARRDC3	0.193756	2.15593e-05	0.161	0.098	0.789093
BLOC1S4	0.193534	0.000419479	0.325	0.263	1
ZNF131	0.192381	0.00719553	0.28	0.24	1
PRDM2	0.192329	0.00234848	0.327	0.277	1
ZNF280D	0.192105	1.18083e-05	0.158	0.094	0.432194
CAMK4	0.191646	0.000260315	0.241	0.182	1
CTDSP2	0.191386	0.000571975	0.201	0.149	1
CGGBP1	0.191375	0.00110172	0.477	0.418	1
SQSTM1	0.191338	2.32829e-06	0.553	0.473	0.0852177
CAPN7	0.190541	2.44593e-05	0.142	0.084	0.895234
RB1CC1	0.190138	0.000519179	0.286	0.221	1
RPL22	0.188293	7.85064e-06	0.909	0.892	0.287341
RPS16	0.187051	4.74311e-12	0.994	0.985	1.73603e-07
CCDC186	0.186871	0.00836544	0.313	0.273	1
TMEM243	0.186448	4.07529e-05	0.318	0.242	1
FAM102A	0.186314	3.41655e-06	0.314	0.226	0.125049
SLC38A1	0.18603	0.00166986	0.526	0.488	1
TBCD	0.186004	0.000878399	0.325	0.268	1
KAT6B	0.186002	0.000631808	0.266	0.206	1
GABPB1-AS1	0.186002	9.41668e-05	0.237	0.17	1
NORAD	0.185637	0.000348514	0.349	0.282	1
PURA	0.185295	0.000708613	0.427	0.372	1
RPS3A	0.185243	8.5822e-11	0.995	0.986	3.14117e-06
C6orf62	0.185191	0.00289421	0.305	0.258	1
DDX5	0.185063	3.42926e-07	0.952	0.924	0.0125514
XBP1	0.185062	0.00735031	0.53	0.499	1
SON	0.184997	1.56061e-06	0.819	0.769	0.0571199
YTHDC1	0.184968	0.0017447	0.438	0.383	1
ABCB1	0.184553	0.000176114	0.127	0.077	1
SELENOK	0.184552	0.000223331	0.631	0.58	1
IKZF2	0.184456	0.000259264	0.18	0.125	1
MBP	0.184407	9.73348e-05	0.761	0.744	1
SH3BGRL	0.184281	8.67355e-05	0.503	0.428	1
FRMD4B	0.183974	0.0273374	0.178	0.147	1
APOL6	0.183536	0.000795222	0.406	0.346	1
WIPF1	0.18353	1.19352e-05	0.634	0.566	0.436839
RNMT	0.18353	0.00193933	0.342	0.286	1
ZKSCAN1	0.183384	0.000307388	0.266	0.203	1
RIPOR2	0.182275	0.000308562	0.245	0.185	1
SEC61G	0.181875	0.001631	0.631	0.614	1
PTPN1	0.181361	0.00229338	0.441	0.395	1
ARF5	0.180897	0.000571754	0.412	0.352	1
TMA7	0.180831	3.19797e-07	0.933	0.897	0.0117049
IRF2BP2	0.180539	9.70239e-05	0.251	0.185	1
MBD2	0.180466	0.00034804	0.431	0.368	1
RPL24	0.180246	8.50737e-10	0.986	0.971	3.11378e-05
GBP5	0.180045	0.00575521	0.358	0.312	1
TRIM4	0.179911	0.0135595	0.194	0.159	1
FCMR	0.179721	1.20973e-06	0.113	0.052	0.0442774
GPR132	0.179093	8.95934e-05	0.104	0.057	1
TMEM35B	0.179068	0.0026883	0.4	0.354	1
LITAF	0.179047	0.000543252	0.302	0.241	1
ZFAS1	0.179028	1.18168e-05	0.548	0.478	0.432508
RASA3	0.178935	1.23827e-07	0.104	0.041	0.00453218
HLA-A	0.17877	1.19742e-10	0.997	0.994	4.38267e-06
PINK1	0.178501	5.52567e-05	0.1	0.052	1
FOXN3	0.178294	0.00412581	0.188	0.146	1
RSF1	0.178058	0.00101167	0.442	0.396	1
SRPRA	0.178033	0.0192338	0.371	0.344	1
CD3E	0.177634	8.96586e-07	0.922	0.894	0.0328159
STK17A	0.177025	3.02207e-05	0.816	0.775	1
GPRIN3	0.176944	0.0069652	0.363	0.316	1
TBCC	0.175457	0.00118039	0.263	0.207	1
CCDC18-AS1	0.175444	2.6549e-06	0.119	0.058	0.0971721
ARID5A	0.175245	0.00350936	0.316	0.263	1
SNAP47	0.175193	0.00471086	0.175	0.134	1
TENT5C	0.174962	1.95859e-06	0.132	0.069	0.0716864
LPIN2	0.174844	2.71614e-05	0.403	0.316	0.994135
NSA2	0.174519	0.00245361	0.622	0.606	1
ADSS	0.173674	0.000668959	0.459	0.401	1
UBXN1	0.173249	0.000686019	0.668	0.635	1
STK38	0.173033	0.000527755	0.185	0.132	1
DAZAP2	0.172961	0.00066904	0.568	0.524	1
TAB2	0.172489	0.00091205	0.309	0.252	1
ABHD14B	0.171848	0.000361966	0.215	0.159	1
AHI1	0.171748	1.13543e-05	0.227	0.15	0.415578
SERPINB6	0.171689	0.00653678	0.188	0.147	1
MGST3	0.171578	0.00025024	0.603	0.549	1
NSMCE3	0.171384	0.0104264	0.298	0.261	1
UQCR11	0.170965	2.01195e-05	0.824	0.77	0.736395
SYNRG	0.170852	0.00132248	0.494	0.443	1
GPR108	0.170739	0.0148885	0.253	0.214	1
GLIPR1	0.170274	0.00234102	0.387	0.344	1
XRN1	0.170115	0.00296441	0.347	0.297	1
RAB21	0.169857	0.00779617	0.328	0.286	1
JUN	0.169823	0.0260434	0.576	0.551	1
KLRC3	0.169575	0.000127572	0.208	0.143	1
IVNS1ABP	0.169536	8.79779e-05	0.463	0.388	1
BCL9L	0.169315	0.000554866	0.176	0.124	1
YPEL2	0.168642	9.76732e-07	0.114	0.052	0.0357494
TAX1BP1	0.168094	0.00866281	0.671	0.647	1
RBIS	0.167271	0.000602134	0.499	0.442	1
OSER1	0.167134	0.00209916	0.226	0.176	1
OTULIN	0.167096	0.00296261	0.27	0.22	1
CCNDBP1	0.167079	0.0220808	0.407	0.371	1
ETS1	0.167047	0.00538908	0.655	0.627	1
SEMA4D	0.166291	0.00129809	0.454	0.399	1
ITK	0.166266	0.00139156	0.204	0.153	1
FTX	0.16601	0.000868366	0.209	0.154	1
UBE2Q2	0.165951	0.00188949	0.249	0.198	1
PPM1K	0.165844	7.31323e-05	0.277	0.203	1
TAF7	0.165683	0.000399501	0.526	0.459	1
KANSL1	0.165548	0.000470738	0.414	0.351	1
PPP2R5A	0.165384	0.121257	0.301	0.286	1
RETREG1	0.164792	0.00173892	0.225	0.174	1
CAST	0.164642	0.000125314	0.799	0.769	1
RPL17	0.164288	7.5825e-11	0.992	0.991	2.77527e-06
SYTL2	0.164273	6.44851e-05	0.166	0.105	1
CHURC1	0.164228	0.00438616	0.624	0.603	1
BBX	0.163797	0.00701978	0.383	0.336	1
RACK1	0.163242	4.13201e-08	0.987	0.97	0.00151236
KLF3	0.163027	0.00146979	0.119	0.078	1
HCST	0.162137	0.000178249	0.886	0.853	1
ZFAND5	0.161999	0.00106323	0.281	0.224	1
KTN1	0.161935	2.12231e-05	0.727	0.67	0.776785
ARID5B	0.161864	0.000122169	0.214	0.149	1
CITED4	0.161237	0.00132728	0.208	0.156	1
NRIP1	0.160787	0.000253668	0.106	0.061	1
PDE7A	0.160498	0.00193713	0.253	0.202	1
EEF1B2	0.160336	2.37847e-05	0.954	0.936	0.870542
SERP1	0.159997	0.000531141	0.711	0.678	1
CIR1	0.159707	0.0616994	0.4	0.378	1
C15orf61	0.159684	0.0191373	0.203	0.17	1
TMC8	0.159502	0.00155462	0.174	0.126	1
ZC3HAV1	0.159457	0.00467307	0.452	0.407	1
PACS1	0.159347	0.00834424	0.226	0.185	1
RSL24D1	0.158558	0.00055713	0.546	0.487	1
IDS	0.158443	0.00126	0.469	0.416	1
MTIF3	0.157798	0.0189136	0.387	0.35	1
CPNE7	0.157505	0.0100243	0.321	0.276	1
RPL7	0.157086	4.47748e-06	0.966	0.943	0.16388
CD3D	0.156973	7.18847e-05	0.962	0.963	1
ODF2L	0.156539	0.00385522	0.221	0.174	1
CCL4	0.156307	4.07984e-06	0.488	0.389	0.149326
ATP5F1E	0.156183	5.4841e-09	0.977	0.965	0.000200724
DUSP16	0.155857	2.54285e-05	0.114	0.061	0.930707
MPC1	0.155774	0.0160237	0.404	0.371	1
A1BG	0.155649	0.000537991	0.351	0.291	1
MRFAP1	0.155422	0.0017312	0.438	0.381	1
STAG2	0.155356	0.00759087	0.484	0.446	1
CCDC115	0.155081	0.00540574	0.252	0.207	1
MCL1	0.155077	0.000234854	0.488	0.423	1
NAAA	0.155005	0.00775375	0.194	0.153	1
ATP5MD	0.154841	0.000691581	0.676	0.646	1
DPM3	0.154799	0.00917717	0.31	0.266	1
CCR7	0.154663	0.287118	0.167	0.156	1
SPATA13	0.154516	0.00408377	0.244	0.196	1
TMEM120B	0.154393	9.18223e-05	0.263	0.19	1
YPEL5	0.154113	0.0098045	0.234	0.193	1
MT-ND6	0.154083	0.0111539	0.39	0.358	1
RNF113A	0.154039	0.00298868	0.181	0.136	1
PLEC	0.154038	0.000952404	0.361	0.303	1
EIF3E	0.15385	0.0011267	0.625	0.591	1
EPM2AIP1	0.153823	4.86046e-05	0.165	0.104	1
USP9X	0.153577	0.000129546	0.28	0.209	1
EPC1	0.1533	0.00136673	0.469	0.415	1
ROMO1	0.153291	0.00408477	0.526	0.484	1
MYBL1	0.153139	0.0901984	0.314	0.296	1
CYLD	0.153033	0.00152227	0.448	0.388	1
HM13	0.152915	0.0122222	0.39	0.347	1
HERC1	0.152599	0.000398472	0.221	0.163	1
ERN1	0.152427	0.000442448	0.101	0.059	1
RNF125	0.152354	0.0107885	0.332	0.291	1
PFKFB3	0.152105	0.00062847	0.148	0.099	1
MXD4	0.151957	0.0100933	0.401	0.362	1
ATF7IP	0.151605	0.00119191	0.368	0.303	1
CD3G	0.15158	0.00027958	0.909	0.899	1
R3HDM4	0.151447	0.00184396	0.218	0.168	1
CAPN12	0.151423	0.00601258	0.155	0.115	1
ERBIN	0.15109	0.0121005	0.328	0.29	1
UBL5	0.150814	0.000510265	0.848	0.802	1
LFNG	0.150458	0.00327619	0.207	0.162	1
NUFIP2	0.150393	0.00774753	0.352	0.307	1
CREBBP	0.150104	0.00107484	0.251	0.193	1
TC2N	0.150086	0.000604948	0.344	0.276	1
ARID1B	0.14979	0.000658657	0.346	0.286	1
RESF1	0.149764	0.000561789	0.737	0.699	1
PPP6R2	0.149349	0.000158051	0.177	0.118	1
AKT3	0.148799	0.00190858	0.186	0.138	1
PSAP	0.148432	0.0408788	0.321	0.289	1
C1orf56	0.148424	0.0118931	0.256	0.216	1
CTSA	0.148371	0.0227921	0.386	0.357	1
EIF3G	0.148353	0.000421503	0.697	0.645	1
PPIP5K2	0.148138	0.007548	0.223	0.179	1
RPLP1	0.148127	8.84557e-10	1	0.998	3.23757e-05
POLD4	0.147873	0.00717963	0.554	0.516	1
USP47	0.147691	0.00400203	0.331	0.277	1
GAB3	0.147075	7.29214e-05	0.126	0.073	1
SELPLG	0.147023	0.000148391	0.44	0.365	1
BIRC2	0.146735	0.000186905	0.236	0.17	1
SYNE2	0.146622	0.029583	0.687	0.683	1
F2R	0.146258	0.00505989	0.275	0.227	1
SIK3	0.145844	0.000294824	0.169	0.113	1
CD55	0.145626	0.000905038	0.143	0.097	1
RPL19	0.14549	8.36562e-08	0.998	0.994	0.0030619
EVI2A	0.145167	0.00557086	0.39	0.34	1
GABARAPL2	0.145061	0.00205905	0.604	0.554	1
AC245297.3	0.145029	0.00782379	0.309	0.261	1
HBP1	0.144707	0.0120229	0.14	0.106	1
CWF19L2	0.144303	0.00536385	0.206	0.161	1
HELZ	0.144212	0.0166704	0.318	0.283	1
GNPTAB	0.144195	0.00441887	0.483	0.449	1
SHOC2	0.144161	0.000226589	0.267	0.199	1
SLC66A3	0.144137	0.000714812	0.225	0.167	1
BNIP3L	0.144009	0.0238864	0.18	0.148	1
PPP1R2	0.14398	0.00408115	0.581	0.535	1
MAPKAPK5-AS1	0.143748	0.0190902	0.184	0.149	1
ELF2	0.143502	0.000562326	0.239	0.177	1
NFE2L2	0.143334	0.0201779	0.43	0.393	1
ZNF217	0.143094	0.0101881	0.41	0.368	1
RETREG3	0.142953	0.000210591	0.124	0.075	1
CD63	0.142595	0.00162548	0.813	0.787	1
FAM214A	0.142548	0.00365215	0.138	0.098	1
RPL29	0.142264	6.89805e-07	0.994	0.978	0.0252476
COPS9	0.141985	0.00400609	0.613	0.589	1
GPBP1	0.141959	0.00175919	0.497	0.448	1
HPS3	0.141793	0.000471873	0.166	0.113	1
CLK1	0.141726	0.00212104	0.189	0.14	1
EEF1G	0.141708	3.73306e-05	0.923	0.893	1
H1FX	0.141589	0.193211	0.6	0.597	1
MT-CYB	0.141473	5.6434e-07	0.99	0.994	0.0206554
TUT4	0.141135	0.0184815	0.338	0.3	1
SNHG8	0.140962	0.04508	0.259	0.23	1
CHD6	0.140884	0.00914579	0.171	0.133	1
JOSD1	0.140776	0.000243267	0.25	0.183	1
KLRC4	0.140725	0.000224547	0.155	0.101	1
PTPRA	0.140694	0.0104184	0.342	0.298	1
TTC1	0.140544	0.00077498	0.44	0.382	1
SMAD3	0.140423	0.000724957	0.103	0.062	1
UBQLN2	0.140323	0.00428065	0.149	0.108	1
SERINC3	0.139735	0.0203363	0.278	0.241	1
RPS7	0.139688	5.06208e-07	0.995	0.979	0.0185277
KLRC1	0.139464	0.177824	0.112	0.094	1
DDX17	0.139426	0.000844564	0.688	0.65	1
CALCOCO1	0.13924	6.00359e-05	0.108	0.058	1
ST3GAL1	0.139215	0.00354367	0.223	0.177	1
EPS15	0.139047	0.00537206	0.335	0.282	1
NBDY	0.13903	0.0267112	0.463	0.437	1
TGIF1	0.139015	0.000628346	0.108	0.065	1
IP6K2	0.138924	0.00304084	0.204	0.157	1
TLE3	0.138878	0.0639398	0.264	0.235	1
TXK	0.138627	0.00120255	0.181	0.131	1
TUT7	0.138386	0.0755408	0.277	0.248	1
PRDM1	0.138291	0.0155547	0.14	0.107	1
RBM4	0.138273	0.000235197	0.493	0.432	1
HAVCR2	0.13814	1.48856e-06	0.105	0.047	0.0544829
NDUFA1	0.137976	0.000346578	0.699	0.667	1
CARD8	0.13777	0.00248235	0.317	0.261	1
EMB	0.137687	0.00144984	0.799	0.797	1
DUSP11	0.137672	0.0371026	0.22	0.19	1
IARS2	0.137486	0.0284192	0.269	0.233	1
HLA-F	0.136981	0.0114148	0.555	0.521	1
C12orf57	0.136974	0.00947127	0.639	0.614	1
CTNNB1	0.136904	0.297177	0.259	0.253	1
PPP1R16B	0.136879	0.00116664	0.248	0.191	1
RASSF5	0.136758	0.00655649	0.411	0.361	1
SUN2	0.136734	0.0166947	0.41	0.367	1
SKIL	0.136669	0.00343952	0.29	0.24	1
BHLHE40	0.136515	0.0331512	0.442	0.414	1
CBL	0.136344	0.0125578	0.246	0.204	1
BAZ2A	0.136225	0.027262	0.225	0.192	1
AC008875.3	0.136141	0.13943	0.307	0.288	1
SYT11	0.135838	0.115639	0.15	0.129	1
ARMCX6	0.135785	0.0146802	0.184	0.147	1
TOP2B	0.135581	0.00272669	0.383	0.326	1
DHX8	0.135505	0.0195638	0.178	0.145	1
C22orf39	0.135486	0.0438634	0.229	0.199	1
ERCC5	0.135355	0.00381162	0.254	0.203	1
RBBP6	0.135224	0.242605	0.369	0.364	1
NSMCE1	0.135172	0.154698	0.294	0.276	1
MYO1F	0.135047	0.0120442	0.41	0.367	1
SAT2	0.134707	0.00346546	0.254	0.203	1
ZFP14	0.134453	0.000274024	0.116	0.07	1
ERGIC3	0.13403	0.0261177	0.285	0.251	1
NBR1	0.133993	0.00845868	0.159	0.121	1
TM9SF2	0.133881	0.0184637	0.332	0.291	1
PITPNC1	0.133673	0.00192906	0.43	0.381	1
ATXN7L3B	0.133584	0.0172412	0.311	0.272	1
KIAA1109	0.133477	7.64457e-05	0.165	0.105	1
HECA	0.13337	8.43158e-05	0.113	0.063	1
BLOC1S6	0.133311	0.000699089	0.262	0.2	1
MYCBP2	0.133201	0.0145851	0.483	0.456	1
NACA	0.133053	3.71365e-06	0.987	0.973	0.135923
GTF3C1	0.132716	0.00355186	0.167	0.122	1
APBB1IP	0.132593	0.00315016	0.665	0.629	1
TRAF5	0.132479	0.0124979	0.335	0.291	1
STAT4	0.132457	0.0174594	0.343	0.307	1
UBA52	0.132423	2.89807e-06	0.984	0.97	0.106072
UFSP2	0.132364	0.0506077	0.14	0.114	1
GATA3	0.132175	0.0238485	0.201	0.168	1
SEL1L3	0.131805	0.000164403	0.281	0.212	1
SLC25A6	0.131778	0.000490531	0.863	0.841	1
CCNI	0.131606	0.00260105	0.81	0.784	1
DGUOK	0.131465	0.0594471	0.531	0.527	1
PSMB8-AS1	0.131368	0.0720155	0.38	0.353	1
SMIM26	0.130984	0.11788	0.372	0.358	1
AC245407.2	0.130495	0.000596578	0.139	0.09	1
ANXA1	0.130473	0.00580667	0.779	0.739	1
B2M	0.130441	1.8023e-07	1	1	0.00659661
SNHG32	0.130328	0.0155533	0.317	0.274	1
CHMP7	0.13029	0.00317256	0.165	0.12	1
SPSB3	0.130119	0.0138269	0.266	0.226	1
MSI2	0.129948	0.000794667	0.231	0.172	1
ST6GAL1	0.12987	0.00362873	0.132	0.092	1
CDC14A	0.129843	0.042659	0.201	0.172	1
NIBAN1	0.129636	0.0181861	0.49	0.457	1
CTSS	0.12959	0.204619	0.232	0.217	1
EIF3H	0.129565	0.0403087	0.664	0.646	1
TIMP1	0.129565	0.157789	0.267	0.247	1
DDX58	0.129487	0.0109674	0.14	0.105	1
PRKX	0.129232	0.0165831	0.431	0.399	1
PRKCH	0.128949	0.052958	0.46	0.445	1
MT-ND4	0.128932	1.13489e-06	0.985	0.991	0.0415381
MAP1LC3B	0.128697	0.000548441	0.632	0.571	1
CITED2	0.128678	0.00200764	0.168	0.121	1
C1orf162	0.12865	0.00480424	0.374	0.321	1
TM9SF3	0.128605	0.011419	0.483	0.443	1
SERINC1	0.128054	0.00057228	0.293	0.231	1
NIPAL3	0.127776	0.0116228	0.148	0.112	1
VPS13C	0.12762	0.0895938	0.343	0.318	1
LYST	0.127616	0.00748362	0.241	0.198	1
PCGF5	0.127543	0.021431	0.343	0.309	1
ZRANB2	0.127418	0.00847432	0.497	0.458	1
SMIM27	0.127412	0.0141452	0.135	0.101	1
GOLGB1	0.12737	0.11465	0.401	0.381	1
ZNF557	0.127343	0.000826439	0.12	0.076	1
SSR4	0.127225	0.000569464	0.851	0.847	1
NIPBL	0.127215	0.0261624	0.442	0.404	1
SLC4A7	0.127166	0.153305	0.332	0.316	1
ELOB	0.127111	0.000833976	0.84	0.802	1
UPF2	0.127095	0.0113352	0.325	0.28	1
ZFPM1	0.126954	0.0141165	0.17	0.133	1
SNRK	0.126931	0.0403394	0.182	0.152	1
FOXO1	0.126672	6.80714e-05	0.134	0.079	1
UBE2O	0.12667	0.00342744	0.105	0.069	1
RPL6	0.126562	3.96198e-06	0.995	0.986	0.145012
SMAD7	0.126464	0.00351839	0.272	0.218	1
MSL2	0.126228	0.000366565	0.116	0.07	1
BIN1	0.126182	0.099429	0.406	0.386	1
BRD9	0.126148	0.00907826	0.174	0.134	1
PYURF	0.125892	0.0228394	0.545	0.527	1
KIAA0586	0.125829	0.101641	0.166	0.143	1
AC022706.1	0.125765	0.00846908	0.194	0.153	1
MARK2	0.125472	0.000978392	0.281	0.221	1
KMT2C	0.125453	0.0949527	0.309	0.283	1
TMEM219	0.125245	0.0197914	0.447	0.42	1
GPCPD1	0.125127	0.00468677	0.195	0.152	1
REXO4	0.125109	0.0278699	0.184	0.15	1
TRBV28	0.124652	0.34932	0.129	0.119	1
CYHR1	0.124651	0.00319029	0.183	0.136	1
NAA50	0.124606	0.0945014	0.404	0.388	1
MLLT10	0.124525	0.0124902	0.179	0.141	1
CREB3L2	0.124223	0.0238476	0.166	0.131	1
PHF10	0.124205	0.0447536	0.18	0.149	1
ZNF675	0.124102	0.012816	0.136	0.103	1
VPS28	0.124085	0.00977676	0.67	0.645	1
CHD7	0.124056	0.00195023	0.123	0.082	1
BACH1	0.124056	0.00140632	0.131	0.086	1
KLF13	0.123866	0.00525054	0.647	0.6	1
TASOR	0.123643	0.0582909	0.247	0.219	1
C19orf25	0.123627	0.0882111	0.257	0.232	1
ZBTB1	0.123604	0.0265094	0.324	0.29	1
PPHLN1	0.12357	0.0702873	0.374	0.357	1
RPL18A	0.123496	2.91194e-06	0.994	0.983	0.10658
DDX52	0.123097	0.0270995	0.268	0.23	1
RNF38	0.12304	0.0058037	0.112	0.077	1
SATB1	0.123014	0.0143341	0.17	0.132	1
SEL1L	0.122736	0.0094093	0.247	0.2	1
POLR3GL	0.122695	0.00617616	0.534	0.499	1
BSDC1	0.122638	0.000490507	0.101	0.059	1
EPC2	0.122384	0.00231094	0.171	0.124	1
EVA1B	0.122333	0.00792603	0.124	0.089	1
ANKHD1	0.122152	0.11732	0.347	0.324	1
ZBTB44	0.122122	0.00292825	0.176	0.129	1
AKAP9	0.121973	0.010304	0.538	0.495	1
RCHY1	0.12197	0.00652868	0.114	0.079	1
MDM4	0.12188	0.00291047	0.263	0.21	1
ZC3H4	0.121798	0.00789595	0.201	0.157	1
RPL12	0.121726	0.000118855	0.99	0.978	1
CAMLG	0.121652	0.125067	0.319	0.304	1
HIST3H2A	0.121551	0.0139249	0.108	0.077	1
KDM5A	0.121541	0.0343545	0.451	0.423	1
REST	0.121329	0.134961	0.451	0.438	1
SAMD9	0.121258	0.0187522	0.356	0.318	1
DNAJB6	0.121141	0.037336	0.497	0.47	1
TRGC1	0.121	0.0186587	0.162	0.126	1
SLFN12L	0.120946	0.0454025	0.225	0.195	1
FEM1B	0.120845	0.0054536	0.136	0.098	1
CASC4	0.120696	0.0177604	0.257	0.217	1
MVB12B	0.120647	0.00195039	0.122	0.08	1
WDR26	0.120581	0.03594	0.121	0.094	1
RAP2B	0.120185	0.0960774	0.259	0.235	1
ARHGEF7	0.120177	0.00200587	0.147	0.103	1
C7orf50	0.120138	0.192712	0.321	0.304	1
OXNAD1	0.12008	0.00418426	0.358	0.3	1
DPYD	0.119916	0.00120606	0.109	0.069	1
BAZ2B	0.119865	0.086238	0.101	0.08	1
DDX27	0.119738	0.0974137	0.378	0.355	1
S1PR4	0.119703	0.0528755	0.562	0.544	1
ZNF264	0.119664	0.000337551	0.156	0.101	1
ZNF800	0.11961	0.0340778	0.254	0.217	1
ZNF426	0.119588	0.0171684	0.1	0.071	1
AKNA	0.119583	0.0243781	0.445	0.414	1
FBXW11	0.119561	0.00429226	0.151	0.11	1
CCDC28A	0.119539	0.0156685	0.156	0.121	1
CFDP1	0.119024	0.00915033	0.316	0.27	1
RBM7	0.118983	0.0505603	0.147	0.12	1
AKTIP	0.11871	0.193565	0.266	0.252	1
ARIH1	0.118697	0.00707799	0.174	0.133	1
MADD	0.118615	0.00195924	0.124	0.082	1
KDM3A	0.11815	0.00475123	0.109	0.073	1
CRTAP	0.118141	0.0477049	0.151	0.125	1
RBM48	0.118122	0.356324	0.126	0.117	1
SYNE1	0.117895	0.00149685	0.393	0.332	1
WASHC2C	0.117455	0.0737608	0.149	0.126	1
CD46	0.117382	0.0177223	0.453	0.423	1
SLC35D2	0.117344	0.00172475	0.125	0.083	1
RBL2	0.117299	0.106916	0.403	0.376	1
MAN1A2	0.117204	0.0230881	0.264	0.224	1
CCPG1	0.117178	0.0417252	0.359	0.333	1
ILF3-DT	0.117167	0.0040373	0.183	0.136	1
ASXL2	0.117155	0.047551	0.281	0.248	1
CAT	0.117126	0.041267	0.201	0.17	1
DHX36	0.117055	0.03094	0.496	0.464	1
LDLRAD4	0.116838	0.0985215	0.387	0.364	1
PIK3CA	0.116727	0.0231405	0.125	0.094	1
ZMYND8	0.116604	0.0359456	0.145	0.115	1
TMEM59	0.11643	0.00288514	0.7	0.678	1
CLK4	0.116394	0.0120761	0.127	0.093	1
SLC38A2	0.116351	0.0232519	0.239	0.199	1
MAP3K4	0.116182	0.00971281	0.149	0.111	1
SACM1L	0.116089	0.0135542	0.249	0.207	1
ATP8B2	0.115871	0.0074615	0.111	0.077	1
CCDC92	0.115709	0.0494148	0.18	0.152	1
MBTPS1	0.115587	0.00895603	0.204	0.162	1
GOLGA8B	0.115478	0.00537922	0.156	0.117	1
LRIF1	0.115346	0.251449	0.227	0.214	1
KLF6	0.115221	0.0155534	0.786	0.772	1
OMA1	0.114941	0.0720032	0.134	0.111	1
CHD9	0.114668	0.159735	0.249	0.227	1
FNTA	0.114469	0.0739326	0.403	0.382	1
ESCO1	0.114437	0.00116709	0.235	0.177	1
PUM2	0.114369	0.0442098	0.203	0.17	1
WSB1	0.1142	0.0356003	0.297	0.262	1
HDAC8	0.114139	0.0188563	0.142	0.108	1
KIFAP3	0.114139	0.00866264	0.188	0.146	1
JPX	0.114095	0.00779723	0.387	0.338	1
RALGAPA1	0.113798	0.0555239	0.178	0.15	1
DGKA	0.113721	0.00355106	0.191	0.145	1
STIM2	0.113676	0.0624456	0.283	0.252	1
SNIP1	0.113579	0.0392424	0.156	0.126	1
C11orf68	0.113468	0.0296793	0.117	0.089	1
CPT1A	0.113352	0.0055474	0.311	0.256	1
PNPLA2	0.113296	0.00133867	0.136	0.09	1
ZNF292	0.113186	0.0213877	0.299	0.256	1
TCEAL4	0.11311	0.11166	0.181	0.16	1
RPL10A	0.112977	0.000273279	0.974	0.966	1
DYRK2	0.112884	0.000731737	0.243	0.182	1
ZMYM4	0.112872	0.0378534	0.129	0.101	1
MAP3K8	0.112674	0.150851	0.203	0.182	1
RWDD3	0.112355	0.0739382	0.167	0.142	1
BCL10	0.112296	0.119981	0.238	0.213	1
MBNL1	0.11228	0.00385391	0.665	0.641	1
MT-CO2	0.112088	2.49938e-07	0.991	0.998	0.009148
RBM38	0.111952	0.00294059	0.15	0.106	1
RASSF2	0.111799	0.0119634	0.179	0.14	1
ARHGAP9	0.111673	0.0133844	0.383	0.34	1
GABPB1-IT1	0.111305	0.00567896	0.205	0.16	1
QKI	0.111174	0.0111728	0.264	0.219	1
BEX4	0.110981	0.046238	0.124	0.098	1
COX6B1	0.110976	0.00805069	0.856	0.845	1
TENT2	0.110919	0.0200493	0.133	0.101	1
RNF11	0.110859	0.0516292	0.136	0.11	1
RCAN3	0.110828	0.0350097	0.402	0.367	1
NDUFS5	0.110734	0.00269316	0.848	0.857	1
CDKN2AIP	0.110564	0.0618167	0.224	0.195	1
CWC15	0.110474	0.0168568	0.474	0.438	1
NT5DC1	0.110463	0.0405075	0.232	0.199	1
ERGIC1	0.110459	0.000955115	0.102	0.062	1
OXLD1	0.110129	0.0237633	0.284	0.249	1
WDR82	0.110127	0.0264654	0.404	0.372	1
HTATIP2	0.110046	0.0672054	0.325	0.297	1
ZBTB6	0.10974	0.035188	0.1	0.075	1
ANKRD49	0.109527	0.0525291	0.142	0.114	1
USP33	0.109365	0.00531675	0.291	0.241	1
ELK3	0.109293	0.0182179	0.174	0.138	1
ERLEC1	0.109263	0.0736686	0.312	0.282	1
VIM-AS1	0.109205	0.00524057	0.104	0.069	1
ADD1	0.109101	0.0550816	0.44	0.417	1
KAT2B	0.108584	0.0543869	0.16	0.131	1
ACP5	0.108444	0.00165382	0.123	0.08	1
ZCCHC7	0.108441	0.0325381	0.171	0.138	1
ADA2	0.10838	0.0324604	0.129	0.1	1
ZNF585A	0.10838	0.100249	0.224	0.198	1
AFTPH	0.108361	0.0901467	0.202	0.177	1
TGFBR2	0.108222	0.00715492	0.319	0.269	1
EIF4B	0.108165	0.0194978	0.516	0.477	1
WAC-AS1	0.108152	0.0267266	0.168	0.134	1
AHNAK	0.107873	0.0247711	0.617	0.596	1
UNK	0.107851	0.0374034	0.112	0.086	1
RTF1	0.107499	0.00389367	0.561	0.526	1
HIPK3	0.10735	0.0276395	0.181	0.147	1
SMIM19	0.107233	0.198566	0.332	0.312	1
RSBN1L	0.106809	0.0433086	0.504	0.483	1
HPGD	0.106638	0.0219073	0.153	0.119	1
ISCU	0.106586	0.212173	0.597	0.597	1
REX1BD	0.106508	0.0179219	0.639	0.615	1
TMEM50B	0.106419	0.0203929	0.239	0.2	1
LACTB	0.106406	0.0381847	0.186	0.154	1
LINC01578	0.10624	0.0362381	0.515	0.49	1
CLEC2B	0.106121	0.0475487	0.662	0.646	1
TTC39C	0.106117	0.210185	0.469	0.464	1
HIF1A	0.10611	0.0928726	0.468	0.449	1
GIT2	0.106053	0.574611	0.229	0.226	1
ING4	0.105996	0.0433358	0.116	0.09	1
BIRC6	0.105846	0.00205046	0.37	0.307	1
TUG1	0.105836	0.0225359	0.159	0.125	1
UBXN7	0.105802	0.00326947	0.12	0.08	1
CFAP36	0.105746	0.0240326	0.194	0.159	1
BABAM2	0.105704	0.0987819	0.165	0.141	1
DENND4C	0.105413	0.00423233	0.13	0.091	1
RICTOR	0.105292	0.0093583	0.222	0.181	1
ADK	0.105239	0.0119333	0.206	0.163	1
CHD2	0.105144	0.17016	0.419	0.407	1
FAM107B	0.105116	0.00399296	0.63	0.593	1
TNRC6C	0.105052	0.00184583	0.174	0.126	1
AC092683.1	0.105046	0.010966	0.136	0.101	1
ZNF766	0.10497	0.029941	0.178	0.145	1
SLC25A36	0.104954	0.00821475	0.215	0.169	1
USP3	0.104899	0.0417397	0.294	0.255	1
SMIM29	0.104673	0.0378056	0.335	0.298	1
TIAM1	0.104639	0.0209595	0.129	0.097	1
MAP3K13	0.1046	0.0318974	0.17	0.138	1
C4orf3	0.104487	0.0196016	0.618	0.589	1
SCML4	0.104359	0.00167803	0.119	0.077	1
TMEM123	0.104213	0.0443938	0.551	0.527	1
RASSF3	0.104197	0.0123452	0.113	0.08	1
ARL14EP	0.104145	0.141815	0.256	0.231	1
STXBP3	0.10402	0.138751	0.328	0.311	1
TRERF1	0.103979	0.0117922	0.149	0.112	1
SIPA1	0.103975	0.141123	0.224	0.202	1
GRK2	0.103858	0.0614591	0.453	0.421	1
NLRC3	0.103797	0.0142097	0.192	0.153	1
ATP10D	0.103763	0.0666588	0.137	0.112	1
FAM217B	0.103721	0.166103	0.169	0.148	1
MORF4L1	0.103659	0.0123529	0.775	0.765	1
SNRPD2	0.103567	0.027516	0.806	0.791	1
P2RY8	0.103526	0.0131294	0.155	0.118	1
LNPEP	0.103511	0.00187978	0.41	0.348	1
NCOA2	0.103479	0.034829	0.172	0.14	1
RPP38	0.103207	0.0787921	0.187	0.159	1
CD2	0.103137	0.0240023	0.936	0.928	1
ATR	0.103096	0.00402099	0.177	0.132	1
WBP2	0.102995	0.0798469	0.174	0.148	1
DLG1	0.102843	0.01976	0.197	0.16	1
EIF3F	0.102745	0.00518986	0.741	0.706	1
GATAD2B	0.102296	0.0100457	0.161	0.124	1
KIAA2026	0.102122	0.0723401	0.23	0.199	1
ZNF791	0.102045	0.225234	0.222	0.205	1
AC010642.2	0.102008	0.0610706	0.18	0.152	1
KDM5B	0.102	0.0354635	0.284	0.249	1
SVBP	0.10198	0.0924579	0.248	0.224	1
UHMK1	0.101943	0.0574705	0.334	0.307	1
ING5	0.101697	0.31722	0.147	0.133	1
ADNP	0.101328	0.0191131	0.239	0.199	1
ARHGAP25	0.101195	0.0186304	0.338	0.297	1
RAB29	0.101124	0.00619449	0.195	0.15	1
UROS	0.101104	0.253447	0.211	0.195	1
2006-03-01	0.100959	0.026648	0.181	0.146	1
HERPUD2	0.100952	0.0206576	0.205	0.168	1
FAM120A	0.100948	0.332561	0.308	0.3	1
CHIC2	0.100578	0.0112481	0.21	0.17	1
NPTN	0.100558	0.17165	0.167	0.149	1
SHPRH	0.100409	0.178076	0.22	0.2	1
ANKRD12	0.100279	0.00699418	0.704	0.685	1
CTBS	0.100127	0.0252637	0.146	0.115	1
VPS13A	0.0999392	0.0156908	0.189	0.149	1
PCNX1	0.0995017	0.020589	0.176	0.139	1
SEC63	0.0994611	0.0533654	0.249	0.22	1
CELF1	0.099399	0.174794	0.201	0.178	1
THOC7	0.0992468	0.079062	0.503	0.492	1
C18orf32	0.0992152	0.0578899	0.427	0.403	1
MT-ATP6	0.0992067	4.98155e-05	0.991	0.998	1
NUB1	0.0992049	0.0375961	0.373	0.334	1
FMNL1	0.0989071	0.118968	0.46	0.446	1
TRIM33	0.0988453	0.0246809	0.25	0.211	1
LGALS8	0.098768	0.0115379	0.238	0.195	1
SCAF11	0.0987652	0.0534813	0.653	0.65	1
TOPORS	0.0987432	0.0533988	0.221	0.189	1
SOCS1	0.0987397	0.171533	0.641	0.633	1
TRPC4AP	0.0987367	0.123025	0.153	0.131	1
SUMF2	0.098706	0.0735587	0.27	0.24	1
SGSM3	0.098669	0.120717	0.136	0.115	1
ZMYND11	0.0985801	0.0212726	0.24	0.196	1
PAPOLA	0.0984384	0.0858319	0.57	0.562	1
ABHD14A	0.0984234	0.0764367	0.209	0.181	1
CERT1	0.0983888	0.0188346	0.275	0.234	1
CWC22	0.0982663	0.234482	0.252	0.237	1
TNKS2	0.0980988	0.0123802	0.204	0.163	1
PIN4	0.0979401	0.0562283	0.239	0.207	1
FRA10AC1	0.0979328	0.0900569	0.169	0.143	1
PLEKHB2	0.0978765	0.303101	0.246	0.237	1
IST1	0.0977359	0.0185657	0.255	0.212	1
ZNF148	0.0976313	0.12698	0.338	0.319	1
SRPK2	0.0976268	0.0449671	0.299	0.265	1
CIRBP	0.0974655	0.0174892	0.595	0.562	1
MSL1	0.0973065	0.152955	0.172	0.15	1
HNRNPH2	0.0972693	0.0230715	0.281	0.238	1
ZFP36L1	0.0970593	0.0656751	0.408	0.381	1
PJA2	0.0970194	0.33914	0.4	0.399	1
CD247	0.0969832	0.0450241	0.53	0.51	1
KIAA0040	0.0969389	0.11992	0.293	0.266	1
LY75	0.0969383	0.0109757	0.151	0.113	1
ZNHIT1	0.096938	0.103234	0.556	0.537	1
GALNT10	0.0969379	0.0383078	0.142	0.113	1
ABHD17B	0.0966785	0.0078859	0.116	0.08	1
PCM1	0.0964929	0.125087	0.494	0.479	1
2007-03-01	0.0963319	0.186523	0.355	0.34	1
OCIAD2	0.0960375	0.0341816	0.751	0.74	1
DYNLT3	0.0959594	0.337201	0.255	0.246	1
EML3	0.095936	0.000999524	0.112	0.069	1
B4GALT1	0.0959236	0.323152	0.218	0.205	1
LSP1	0.0958612	0.0354026	0.786	0.788	1
RGP1	0.0958083	0.00991669	0.117	0.083	1
NUTM2B-AS1	0.0958069	0.0329237	0.232	0.197	1
EIF4E3	0.0956843	0.0481146	0.268	0.235	1
TUBGCP2	0.0956601	0.136823	0.276	0.252	1
HELB	0.0956307	0.00273217	0.182	0.134	1
TRAT1	0.0955028	0.0714022	0.397	0.379	1
PLAC8	0.095299	0.0039091	0.16	0.114	1
ATRAID	0.0952546	0.0209703	0.471	0.435	1
CPNE3	0.0951684	0.0655854	0.486	0.463	1
AC020916.1	0.095021	0.0240476	0.149	0.115	1
MGMT	0.094938	0.0870028	0.284	0.258	1
PUS7L	0.0948293	0.00533096	0.253	0.199	1
ASH1L	0.0947189	0.0105258	0.297	0.251	1
SP140	0.0944728	0.331208	0.31	0.298	1
TRMO	0.0942665	0.123881	0.115	0.096	1
CHPT1	0.0942476	0.196294	0.124	0.107	1
MAP3K3	0.0942088	0.0129849	0.132	0.097	1
CCDC69	0.0940771	0.0516056	0.308	0.275	1
CEMIP2	0.0940748	0.0494816	0.284	0.249	1
CD84	0.0940735	0.00222591	0.211	0.159	1
GRAMD1B	0.0939851	0.0025794	0.112	0.073	1
ZNF92	0.0938992	0.161167	0.13	0.112	1
ELOVL5	0.0938158	0.198273	0.288	0.272	1
VPS72	0.0937732	0.111704	0.166	0.142	1
RALBP1	0.0936461	0.138933	0.544	0.545	1
ZNF721	0.0936383	0.0189096	0.195	0.157	1
PIP4K2A	0.0936217	0.10895	0.541	0.533	1
FBXL15	0.0936196	0.0185146	0.204	0.164	1
KLHL36	0.0935743	0.0681514	0.117	0.093	1
RNF216	0.0935693	0.0351002	0.25	0.212	1
SLFN13	0.0935379	0.0128171	0.12	0.086	1
MT-CO3	0.0935345	0.00267107	0.989	0.995	1
IL21R	0.0935283	0.0081827	0.112	0.078	1
ZNF622	0.0935216	0.142581	0.256	0.231	1
RBM27	0.0934954	0.0331801	0.366	0.33	1
ANXA7	0.0934713	0.132436	0.511	0.501	1
PRPF6	0.0933849	0.074748	0.403	0.38	1
PPP4R3B	0.0933391	0.0307833	0.328	0.288	1
SNX14	0.0932747	0.0708891	0.161	0.135	1
EHMT2	0.0932041	0.00533725	0.184	0.139	1
PCNX2	0.0931949	0.00027038	0.137	0.086	1
MPRIP	0.0931587	0.026897	0.222	0.183	1
FOXJ3	0.0930886	0.140162	0.18	0.159	1
AC100810.1	0.0930671	0.0265424	0.11	0.082	1
ZRSR2	0.0928858	0.133309	0.201	0.177	1
TULP4	0.0928537	0.00811099	0.143	0.105	1
SSR1	0.0928176	0.272854	0.328	0.314	1
AQP3	0.0928163	0.0396164	0.137	0.108	1
XIAP	0.0928116	0.224435	0.225	0.205	1
RALGDS	0.0927562	0.0502351	0.193	0.163	1
C9orf85	0.0927425	0.060581	0.1	0.077	1
SAMHD1	0.0927161	0.0641162	0.48	0.448	1
PTPN4	0.0925978	0.0107099	0.362	0.319	1
CD48	0.0925943	0.161203	0.816	0.807	1
KLF12	0.0924083	0.0105588	0.108	0.076	1
NDUFB4	0.0923376	0.0434506	0.6	0.593	1
MKNK2	0.0922488	0.0421595	0.192	0.16	1
ANTKMT	0.0921779	0.0353449	0.227	0.191	1
RIPK1	0.0921557	0.253997	0.223	0.204	1
PGPEP1	0.0920412	0.0109078	0.111	0.078	1
ECH1	0.0918852	0.0153604	0.552	0.523	1
IRF2	0.091856	0.419844	0.438	0.438	1
FAM133B	0.0918383	0.127359	0.414	0.383	1
BET1	0.091825	0.051672	0.121	0.094	1
TSHZ1	0.091816	0.0296018	0.12	0.091	1
RNF149	0.0917078	0.0049554	0.297	0.242	1
STAM	0.0916944	0.0118843	0.19	0.149	1
MIB1	0.0916363	0.0469431	0.208	0.175	1
IFNAR2	0.0916018	0.107307	0.284	0.255	1
STK10	0.0914918	0.022475	0.474	0.424	1
GOLIM4	0.0914808	0.153502	0.143	0.122	1
COPB1	0.0914292	0.223892	0.5	0.499	1
SMAD2	0.0914079	0.105816	0.237	0.21	1
LAPTM4A	0.0913421	0.196465	0.353	0.338	1
USP11	0.0912984	0.025048	0.159	0.125	1
PAK2	0.0912306	0.0402459	0.732	0.733	1
ZNF32	0.09122	0.140571	0.249	0.227	1
CXCR3	0.0911669	0.125429	0.62	0.607	1
DMAP1	0.091128	0.242252	0.144	0.129	1
C14orf119	0.0910778	0.0691088	0.347	0.318	1
MIB2	0.0909967	0.0588044	0.197	0.166	1
TMEM167B	0.0909182	0.0279454	0.126	0.097	1
CD226	0.0909076	0.0302751	0.142	0.111	1
PLPP5	0.090881	0.0258523	0.124	0.094	1
PDCD6IP	0.0908592	0.365473	0.304	0.298	1
LINC01138	0.09084	0.026392	0.126	0.097	1
HNRNPA1	0.0906762	0.00819695	0.888	0.878	1
RPAP2	0.0906613	0.151012	0.251	0.228	1
SLC25A53	0.0905365	0.00625439	0.114	0.078	1
SLCO3A1	0.0904049	0.0613892	0.152	0.125	1
SMIM4	0.0902159	0.142784	0.105	0.087	1
TENT4B	0.0901504	0.00745885	0.112	0.077	1
ZSCAN16-AS1	0.0900398	0.299205	0.163	0.15	1
ZNF770	0.0900115	0.0895635	0.192	0.167	1
CNOT1	0.0900048	0.191143	0.264	0.242	1
OCIAD1	0.0899999	0.0545143	0.552	0.524	1
RNF44	0.0899826	0.0160565	0.119	0.087	1
ASXL1	0.0898485	0.244215	0.342	0.329	1
PPP1R14B	0.0898289	0.425271	0.761	0.794	1
ZEB2	0.0897872	0.0162162	0.157	0.12	1
SGK3	0.0897366	0.0836275	0.125	0.103	1
IRAK4	0.0895456	0.0932796	0.198	0.171	1
PPA2	0.0894267	0.248004	0.168	0.154	1
WDR48	0.0893392	0.257833	0.132	0.118	1
HSPA13	0.089291	0.0682859	0.129	0.105	1
PIGBOS1	0.0891858	0.0638265	0.17	0.142	1
TM2D1	0.0891354	0.569652	0.242	0.24	1
SMAP2	0.089101	0.0979022	0.665	0.667	1
TMEM43	0.0890232	0.000272572	0.161	0.106	1
MEF2D	0.0889981	0.250558	0.119	0.105	1
KAT6A	0.0888816	0.0813173	0.278	0.251	1
USP24	0.0888546	0.0752191	0.143	0.118	1
VEZF1	0.0887889	0.00191055	0.234	0.178	1
APPL1	0.0887631	0.0420476	0.443	0.414	1
SNX2	0.088763	0.126813	0.296	0.273	1
ATXN3	0.088722	0.0685494	0.182	0.154	1
BPTF	0.0886133	0.0746982	0.554	0.545	1
NCOA3	0.0885804	0.0937069	0.247	0.221	1
METRN	0.0885553	0.0520504	0.27	0.237	1
TAF1D	0.0885413	0.0774243	0.37	0.337	1
SNHG9	0.0884674	0.162873	0.112	0.093	1
GLCCI1	0.0882305	0.0132325	0.137	0.101	1
TTC32	0.0880422	0.286421	0.18	0.164	1
PPCS	0.0880387	0.160942	0.321	0.305	1
CARS	0.0879215	0.188235	0.259	0.24	1
PTPRE	0.0878978	0.151951	0.218	0.196	1
MRPS30	0.0878176	0.111941	0.194	0.17	1
FLI1	0.0877313	0.101893	0.158	0.134	1
USP28	0.0876746	0.109841	0.187	0.164	1
IRF3	0.0876403	0.346565	0.301	0.295	1
UPF3A	0.0875851	0.198039	0.397	0.383	1
ELMOD2	0.0875682	0.0447045	0.112	0.086	1
USP8	0.0874929	0.410541	0.35	0.343	1
ARHGEF1	0.0874671	0.158135	0.431	0.422	1
YTHDF3	0.0874367	0.0625922	0.132	0.106	1
SLC30A9	0.0874307	0.00350117	0.133	0.092	1
2009-03-01	0.0873594	0.00824805	0.123	0.087	1
PIP4K2B	0.0873439	0.00156463	0.101	0.062	1
TAOK1	0.0872922	0.0630365	0.211	0.181	1
ZNF451	0.0872758	0.0209465	0.201	0.163	1
PYGO2	0.0872577	0.0205909	0.102	0.073	1
TMEM263	0.087175	0.0695483	0.149	0.122	1
ABRAXAS2	0.0871576	0.437799	0.142	0.133	1
FBXO21	0.0870563	0.117859	0.198	0.171	1
CHMP1B	0.0870233	0.0466309	0.143	0.114	1
ANKZF1	0.0869297	0.273406	0.122	0.11	1
MYC	0.0868867	0.0202423	0.107	0.077	1
RNF6	0.086801	0.173109	0.191	0.174	1
FOPNL	0.0867645	0.248834	0.184	0.166	1
HADHB	0.0867087	0.202962	0.251	0.232	1
MARK3	0.0866726	0.0962974	0.265	0.235	1
HNRNPH3	0.0866544	0.107756	0.527	0.503	1
MAN1C1	0.0865362	0.00925033	0.105	0.072	1
TBC1D9B	0.0864642	0.090614	0.119	0.096	1
LPP	0.086381	0.0491982	0.179	0.149	1
TERF1	0.0863237	0.631652	0.319	0.319	1
HACD4	0.0862546	0.359012	0.3	0.29	1
ARHGEF2	0.0861836	0.145745	0.141	0.12	1
KMT5B	0.0860747	0.182514	0.153	0.135	1
WDR75	0.0860708	0.235004	0.112	0.097	1
LINC00667	0.0858999	0.483052	0.195	0.186	1
LINC-PINT	0.085787	0.0542862	0.28	0.248	1
GPR68	0.0857253	0.164166	0.247	0.227	1
OCEL1	0.0857168	0.0360018	0.122	0.094	1
ZNF33B	0.0856683	0.030778	0.109	0.082	1
RALA	0.0856131	0.0406429	0.491	0.457	1
SNAPC5	0.0855835	0.277324	0.257	0.242	1
TARSL2	0.085551	0.0950671	0.127	0.105	1
ASAH1	0.0854517	0.0675807	0.203	0.171	1
AKIRIN1	0.0853687	0.0601184	0.335	0.301	1
GPBP1L1	0.0853533	0.390241	0.169	0.16	1
MRPS31	0.0852326	0.268576	0.335	0.322	1
EXOC4	0.0851675	0.139086	0.133	0.112	1
FAM118A	0.0850991	0.0825502	0.129	0.105	1
ROCK2	0.0849473	0.441857	0.246	0.234	1
EXOC2	0.0849228	0.277584	0.139	0.126	1
ZNF138	0.0849109	0.0302974	0.1	0.073	1
CRNKL1	0.0847197	0.226687	0.191	0.176	1
EXOC7	0.0847058	0.236844	0.197	0.179	1
WASL	0.0846852	0.00446317	0.111	0.073	1
SFT2D2	0.0846647	0.584989	0.213	0.209	1
SPG7	0.0846379	0.470783	0.16	0.153	1
SELENOT	0.0844371	0.105616	0.472	0.449	1
MON2	0.0844276	0.036331	0.115	0.087	1
STX16	0.084411	0.235381	0.252	0.238	1
CLCN3	0.0843657	0.0742875	0.159	0.133	1
ATF7IP2	0.0841167	0.0592257	0.188	0.157	1
FBL	0.084096	0.37208	0.429	0.434	1
HMCES	0.0840239	0.743502	0.222	0.223	1
SUCO	0.0840152	0.0181632	0.221	0.178	1
ZZEF1	0.0839097	0.053938	0.133	0.106	1
IRF4	0.0838803	0.0383869	0.116	0.089	1
ZNF431	0.0838231	0.0269499	0.149	0.117	1
TET2	0.0838102	0.0109388	0.101	0.069	1
USP25	0.0837581	0.29042	0.183	0.17	1
CXCR6	0.083751	0.148947	0.276	0.256	1
AC092821.3	0.0837283	0.0411154	0.153	0.122	1
CSNK1E	0.0836621	0.172082	0.168	0.148	1
NEDD9	0.0836586	0.107882	0.278	0.253	1
RERE	0.083591	0.209003	0.111	0.096	1
CRTAM	0.0835515	0.103412	0.102	0.082	1
YIPF4	0.0834718	0.0395518	0.235	0.199	1
CEP350	0.083387	0.206649	0.4	0.392	1
ZMAT2	0.0830643	0.0367094	0.501	0.48	1
SMARCA5	0.0830292	0.147861	0.579	0.594	1
NDUFA5	0.0830281	0.176601	0.407	0.392	1
VPS33A	0.0829861	0.0613056	0.149	0.122	1
MORC3	0.0829438	0.122044	0.272	0.249	1
TP53BP2	0.0828542	0.384854	0.205	0.195	1
NABP1	0.0828189	0.0921643	0.162	0.136	1
PITPNA-AS1	0.082818	0.102011	0.129	0.106	1
ZNF652	0.08272	0.0392729	0.194	0.161	1
MOAP1	0.0826587	0.0434042	0.194	0.161	1
SLC2A4RG	0.082522	0.0665394	0.314	0.284	1
UXS1	0.0824584	0.330697	0.26	0.245	1
PAPOLG	0.0824249	0.0110004	0.116	0.082	1
EOMES	0.0824222	0.0119314	0.128	0.092	1
CASK	0.0822849	0.017661	0.213	0.171	1
IKBKB	0.0822611	0.058407	0.111	0.086	1
HLA-C	0.0822488	0.00249228	0.982	0.979	1
TRAPPC2	0.0822186	0.202778	0.138	0.121	1
RNF111	0.0821815	0.0252806	0.109	0.08	1
RPP25L	0.0821381	0.0648354	0.19	0.159	1
EBLN3P	0.0821183	0.270172	0.169	0.154	1
RGS10	0.0820624	0.227925	0.797	0.782	1
ICK	0.082012	0.00596143	0.101	0.066	1
MFSD1	0.0820094	0.0816165	0.112	0.089	1
RC3H1	0.0819924	0.0600964	0.128	0.103	1
RPS19	0.0819884	0.0695773	1	0.999	1
BRWD1	0.0819568	0.0464223	0.182	0.149	1
FYTTD1	0.0818745	0.0305823	0.322	0.276	1
RORA	0.0818542	0.157498	0.215	0.195	1
PHF1	0.0818476	0.201087	0.124	0.108	1
BMI1	0.0817833	0.524503	0.213	0.206	1
ZNF394	0.0817813	0.132334	0.186	0.163	1
PHACTR4	0.0815377	0.137384	0.199	0.175	1
CSNK1G3	0.0814668	0.0316969	0.229	0.192	1
RPS5	0.0814322	0.0235725	0.987	0.977	1
NUDT16	0.0813816	0.279412	0.101	0.089	1
ZNF302	0.0813536	0.217099	0.125	0.108	1
ZNF609	0.081267	0.113859	0.107	0.087	1
SYTL1	0.0810408	0.0833485	0.196	0.168	1
SSH2	0.0810179	0.309421	0.264	0.249	1
GMCL1	0.080927	0.326904	0.273	0.261	1
DNAJB2	0.080845	0.0197523	0.109	0.079	1
PCIF1	0.0806359	0.417852	0.142	0.132	1
ATP1B1	0.0805714	0.424923	0.225	0.213	1
PYHIN1	0.0805434	0.331055	0.271	0.258	1
AC004687.1	0.0804254	0.00853963	0.456	0.402	1
MAP1S	0.0804037	0.0754952	0.128	0.104	1
XPA	0.0803624	0.271376	0.222	0.206	1
LINC00649	0.0803394	0.0532666	0.136	0.11	1
SNX20	0.0801831	0.0986465	0.182	0.157	1
STX5	0.0801744	0.180261	0.136	0.118	1
GCDH	0.0800453	0.415142	0.157	0.147	1
ZFC3H1	0.0798993	0.173096	0.22	0.198	1
DCAF5	0.0798875	0.176057	0.169	0.149	1
CDC40	0.0798091	0.207518	0.366	0.355	1
KIAA1143	0.0795872	0.280467	0.218	0.202	1
UTRN	0.0795716	0.0622997	0.361	0.328	1
KPNA6	0.0794662	0.137994	0.188	0.166	1
CTR9	0.0794293	0.429291	0.3	0.294	1
PPM1B	0.079416	0.162802	0.185	0.162	1
RAB9A	0.0793114	0.392179	0.196	0.185	1
PARP4	0.0792404	0.0902002	0.328	0.298	1
AKAP11	0.0791119	0.500223	0.149	0.141	1
RPS2	0.0789495	0.0113533	0.998	0.998	1
TBC1D5	0.0788987	0.0143187	0.163	0.126	1
ARHGAP21	0.0788848	0.00652396	0.129	0.091	1
RETREG2	0.0788212	0.269547	0.18	0.163	1
MXRA7	0.0787647	0.0455851	0.5	0.471	1
STT3A	0.0787559	0.147035	0.132	0.112	1
WDR6	0.0787399	0.0127396	0.167	0.126	1
TRIM8	0.0786115	0.0162273	0.139	0.105	1
ADAM10	0.0785202	0.33778	0.208	0.193	1
BRAF	0.0785149	0.0502976	0.139	0.112	1
PDZD8	0.0783107	0.0145829	0.122	0.089	1
INTS1	0.0782508	0.160708	0.107	0.09	1
U2AF1L4	0.0782341	0.267458	0.116	0.103	1
SNHG29	0.0781949	0.103781	0.645	0.629	1
DLGAP4	0.0781486	0.0916781	0.123	0.101	1
UBR1	0.0781322	0.167963	0.167	0.148	1
RPS6KA3	0.0781146	0.214053	0.313	0.297	1
RFTN1	0.0781113	0.12826	0.349	0.328	1
FRYL	0.0779829	0.0635972	0.314	0.281	1
CYTH4	0.0779822	0.0187886	0.187	0.15	1
ZNF107	0.0778252	0.155062	0.11	0.092	1
NLRC5	0.0777958	0.0184995	0.15	0.115	1
LINC00476	0.0777867	0.124642	0.149	0.127	1
NPHP3	0.0777053	0.0402532	0.125	0.097	1
MED13	0.0776333	0.0485704	0.202	0.169	1
NLRP1	0.0774955	0.0175427	0.119	0.086	1
TRIB2	0.0773566	0.14181	0.107	0.089	1
ELK4	0.0773324	0.144326	0.231	0.207	1
AL135818.1	0.0772764	0.0712144	0.131	0.106	1
BDP1	0.0772393	0.154905	0.477	0.457	1
STX17	0.0771891	0.497396	0.177	0.169	1
CDK13	0.077082	0.097306	0.28	0.252	1
ZCCHC10	0.0770742	0.408939	0.241	0.232	1
TDP2	0.0769838	0.703724	0.199	0.197	1
ARHGAP26	0.076898	0.402671	0.229	0.214	1
ANKIB1	0.0768973	0.252002	0.176	0.161	1
LEMD3	0.0768966	0.274037	0.155	0.14	1
DPP7	0.0765109	0.137311	0.5	0.484	1
TBL1X	0.0764232	0.165743	0.14	0.12	1
TRIM38	0.0762963	0.240055	0.246	0.23	1
ARID4A	0.0762497	0.443598	0.316	0.308	1
SNX27	0.0762488	0.139656	0.106	0.087	1
TPP1	0.0761147	0.00840596	0.159	0.118	1
SAFB2	0.0760714	0.406898	0.266	0.254	1
RAD17	0.075989	0.0407341	0.169	0.139	1
ZNF276	0.0759889	0.0307871	0.188	0.152	1
IL2RG	0.0758829	0.182397	0.845	0.824	1
NMRK1	0.0758809	0.945186	0.235	0.242	1
SMURF2	0.0758154	0.31162	0.194	0.179	1
NKAP	0.0757328	0.504994	0.298	0.29	1
NCOA7	0.0756927	0.00963912	0.27	0.221	1
ARHGEF9	0.0756245	0.00305904	0.123	0.083	1
EFR3A	0.075606	0.358324	0.257	0.248	1
TATDN1	0.0756008	0.0728089	0.156	0.131	1
PHF11	0.0755749	0.330881	0.358	0.348	1
RABGGTB	0.0754851	0.191091	0.143	0.125	1
MNAT1	0.0752626	0.186328	0.287	0.268	1
PIK3CD	0.0749781	0.0974247	0.255	0.227	1
RPL35	0.0747382	0.0292823	0.974	0.953	1
CARD16	0.0747135	0.144266	0.361	0.334	1
ZNF12	0.0745875	0.0498036	0.116	0.09	1
ZNF720	0.0745601	0.209457	0.188	0.17	1
MINDY2	0.0745022	0.184326	0.145	0.126	1
MAN1B1	0.0744859	0.328048	0.109	0.098	1
REXO2	0.0742568	0.404651	0.444	0.451	1
RBM4B	0.0742295	0.0558145	0.103	0.078	1
ERAP2	0.074197	0.279429	0.259	0.246	1
GTF2I	0.0740551	0.155229	0.467	0.443	1
SERF2	0.0739469	0.00599412	0.992	0.984	1
TMCO1	0.0739451	0.183284	0.572	0.572	1
BICD1	0.0737809	0.0600229	0.107	0.083	1
UBE2J1	0.0736289	0.15025	0.178	0.156	1
VHL	0.0735926	0.0265727	0.18	0.143	1
TCEA1	0.0735703	0.0142972	0.709	0.683	1
TASOR2	0.0735371	0.213677	0.175	0.157	1
TP53RK	0.0735054	0.127627	0.163	0.14	1
MAP4K5	0.0734821	0.479821	0.127	0.119	1
ANXA2R	0.0732681	0.050687	0.242	0.207	1
PEX11B	0.0730698	0.0217591	0.117	0.086	1
ATMIN	0.0730126	0.0499159	0.16	0.128	1
CRBN	0.0729329	0.148481	0.319	0.298	1
ATF4	0.0729228	0.237297	0.456	0.442	1
PYM1	0.0728436	0.616682	0.228	0.225	1
SRGAP3	0.0727374	0.0683561	0.124	0.099	1
MGRN1	0.0726479	0.00511935	0.117	0.079	1
LMBRD1	0.0726405	0.288358	0.177	0.162	1
EDEM3	0.0724996	0.0838362	0.121	0.098	1
ZNF224	0.0724353	0.059604	0.109	0.085	1
COX7B	0.0724237	0.0507633	0.73	0.716	1
WIPF2	0.0723477	0.204927	0.158	0.14	1
LAPTM5	0.072203	0.40999	0.823	0.821	1
TRPM7	0.0719993	0.316242	0.209	0.193	1
RBM23	0.071993	0.355457	0.22	0.205	1
GALNT6	0.0718943	0.06784	0.134	0.108	1
REL	0.0718899	0.159331	0.303	0.284	1
USP34	0.0718326	0.19499	0.323	0.304	1
SENP7	0.071818	0.273174	0.29	0.274	1
PPP2R3C	0.0718112	0.0573702	0.253	0.219	1
TMEM256	0.0717538	0.0309465	0.339	0.303	1
ATP5MC2	0.0716266	0.157253	0.867	0.858	1
PCF11	0.0716151	0.363238	0.27	0.262	1
IBTK	0.0714281	0.33907	0.163	0.15	1
CLIP4	0.0713741	0.106192	0.124	0.103	1
ZNF830	0.0713398	0.332087	0.222	0.206	1
CCDC127	0.0713115	0.105143	0.167	0.142	1
NFU1	0.0713111	0.410826	0.208	0.198	1
TMEM170A	0.0712104	0.130327	0.204	0.177	1
CSTF2T	0.0711738	0.25522	0.153	0.139	1
TMED10	0.0710355	0.740091	0.438	0.438	1
CLK3	0.0709027	0.576376	0.145	0.139	1
VEZT	0.070856	0.0223178	0.139	0.105	1
MOGS	0.0707598	0.167484	0.107	0.09	1
RNPC3	0.0706118	0.368046	0.1	0.09	1
FAM53B	0.0705793	0.014884	0.1	0.07	1
TRUB2	0.0704956	0.214207	0.139	0.121	1
BPGM	0.0703543	0.119455	0.174	0.15	1
EEF1AKNMT	0.0703445	0.326655	0.125	0.113	1
KHDC4	0.0702837	0.101357	0.101	0.08	1
C5orf56	0.0701033	0.179245	0.202	0.182	1
CLIC5	0.0700819	0.0235714	0.101	0.073	1
OTUD6B-AS1	0.0700119	0.720379	0.256	0.258	1
SLC2A3	0.069972	0.825996	0.253	0.262	1
GNB5	0.0699702	0.52033	0.161	0.153	1
TMEM179B	0.0697892	0.0202983	0.402	0.361	1
EGLN1	0.0697054	0.422907	0.149	0.139	1
HABP4	0.0693007	0.0706785	0.124	0.099	1
ATP2B1	0.0692709	0.57582	0.241	0.238	1
MAP3K1	0.0692224	0.0210263	0.139	0.105	1
USE1	0.0692212	0.575713	0.224	0.219	1
STAT6	0.0689968	0.0985534	0.105	0.085	1
CFAP97	0.068992	0.500798	0.28	0.268	1
TRA2B	0.0689356	0.280017	0.499	0.499	1
SNX13	0.0688847	0.115096	0.104	0.084	1
TMEM71	0.0686638	0.0834837	0.119	0.096	1
HLA-B	0.0686192	0.00615039	0.996	0.997	1
CDC42EP3	0.0686069	0.618925	0.392	0.392	1
RBMXL1	0.0685528	0.223241	0.102	0.087	1
LEF1	0.0685503	0.16356	0.201	0.177	1
STAT2	0.0685041	0.0183439	0.106	0.076	1
ORC2	0.0684823	0.1859	0.145	0.126	1
KCTD20	0.068337	0.781364	0.218	0.218	1
COMT	0.0683326	0.0809127	0.409	0.383	1
NDUFA2	0.0682946	0.198748	0.557	0.566	1
UBR4	0.0682834	0.0582857	0.162	0.133	1
LINC02591	0.0682008	0.118431	0.122	0.101	1
TMBIM1	0.0681634	0.0592962	0.129	0.103	1
MGAT1	0.0681097	0.528135	0.309	0.303	1
IFT27	0.0679819	0.161664	0.129	0.11	1
DDX20	0.0679739	0.283279	0.136	0.122	1
RASA2	0.0678635	0.115343	0.352	0.323	1
JUND	0.0678482	0.0394777	0.703	0.676	1
HEXD	0.0678448	0.0690221	0.17	0.142	1
PRR14L	0.067769	0.115557	0.182	0.157	1
MBNL2	0.0675261	0.0123713	0.103	0.071	1
FURIN	0.0674656	0.0893294	0.171	0.145	1
METTL14	0.0673336	0.025077	0.125	0.093	1
TAGAP	0.0672013	0.4607	0.2	0.191	1
FAM200B	0.0671878	0.166146	0.251	0.225	1
ATP6V0C	0.0670069	0.214456	0.601	0.592	1
RAPGEF1	0.0668941	0.0731029	0.232	0.2	1
B3GALT4	0.0668498	0.0944105	0.133	0.11	1
CEPT1	0.0667788	0.163704	0.11	0.092	1
F8A1	0.066446	0.261877	0.176	0.16	1
JADE1	0.0664154	0.143143	0.167	0.145	1
C4orf48	0.0663927	0.237051	0.436	0.429	1
UBR2	0.0663146	0.349025	0.246	0.234	1
UFM1	0.0662733	0.340576	0.347	0.338	1
PFDN4	0.0662042	0.351391	0.247	0.234	1
NUDCD3	0.0661834	0.0139555	0.138	0.104	1
DICER1	0.0661708	0.231296	0.242	0.219	1
AQR	0.0661554	0.152843	0.214	0.191	1
ZFYVE16	0.0661359	0.0986332	0.129	0.106	1
KIAA0232	0.0659604	0.229911	0.208	0.188	1
TMEM204	0.0659168	0.00839016	0.112	0.077	1
YME1L1	0.065899	0.149038	0.356	0.338	1
ATP5F1A	0.0658847	0.144501	0.597	0.589	1
HMG20A	0.0658767	0.0961697	0.113	0.091	1
BRD3	0.0658046	0.0757047	0.171	0.143	1
HTT	0.065792	0.204091	0.159	0.14	1
NCOA4	0.0657568	0.0828583	0.365	0.331	1
DNAAF2	0.0657156	0.0478169	0.118	0.091	1
RBPJ	0.065674	0.296476	0.466	0.46	1
UBXN6	0.0656493	0.357363	0.112	0.101	1
BTBD7	0.0656383	0.359792	0.151	0.139	1
FLOT2	0.0654609	0.314252	0.242	0.226	1
PGAP1	0.0653693	0.351781	0.104	0.092	1
NINJ1	0.0652977	0.0979163	0.149	0.124	1
UXT	0.065201	0.161584	0.623	0.626	1
HIBCH	0.0651415	0.17144	0.132	0.114	1
SLIRP	0.0650786	0.521638	0.353	0.353	1
FAM162A	0.0649982	0.153848	0.309	0.286	1
TTC17	0.0649005	0.0811117	0.128	0.104	1
PPP6C	0.0648201	0.261355	0.201	0.185	1
VPS4B	0.0647472	0.0880268	0.476	0.455	1
DTD1	0.0647316	0.858606	0.242	0.242	1
ABCF3	0.064716	0.01408	0.102	0.071	1
STK11	0.0646901	0.126892	0.143	0.121	1
CNOT3	0.0646062	0.0915121	0.141	0.115	1
TMEM230	0.064605	0.121994	0.482	0.451	1
SAT1	0.0645323	0.19669	0.287	0.266	1
DAPK3	0.0645282	0.146118	0.126	0.106	1
ZNF524	0.0644221	0.212382	0.277	0.259	1
SLC41A3	0.064414	0.102655	0.101	0.082	1
CALHM2	0.064371	0.182379	0.169	0.148	1
SOCS2	0.0643236	0.0471678	0.102	0.077	1
SETD2	0.064272	0.415628	0.307	0.297	1
LAMTOR4	0.064255	0.0185009	0.721	0.705	1
ZDHHC7	0.0642177	0.100567	0.113	0.092	1
MPST	0.0642053	0.2068	0.29	0.269	1
GNL3L	0.0641377	0.15109	0.166	0.145	1
TMEM159	0.0639933	0.134815	0.101	0.082	1
SUCLG2	0.0638501	0.815135	0.259	0.261	1
NSD1	0.0638105	0.07412	0.353	0.324	1
ZDHHC24	0.0637916	0.436569	0.231	0.221	1
EEF1D	0.0637023	0.0808094	0.931	0.907	1
UCKL1	0.0636965	0.0448788	0.108	0.082	1
MSL3	0.0636918	0.371746	0.26	0.248	1
PICALM	0.0636176	0.0535189	0.262	0.226	1
HLA-E	0.0635859	0.185838	0.905	0.899	1
CDK12	0.0635119	0.184068	0.327	0.31	1
SYNC	0.0634392	0.0675667	0.101	0.078	1
SOS2	0.0632564	0.0415274	0.196	0.162	1
ASNSD1	0.0632097	0.0901829	0.176	0.149	1
FAM160B1	0.0630245	0.0820681	0.16	0.133	1
TMEM127	0.0630123	0.375805	0.112	0.1	1
ECI2	0.0630019	0.359335	0.434	0.424	1
CEBPZOS	0.0629965	0.157759	0.254	0.227	1
RPS20	0.0629911	0.0487288	0.971	0.942	1
BX890604.2	0.0629562	0.093448	0.129	0.106	1
RINL	0.062883	0.951048	0.204	0.213	1
MGAT4A	0.0628522	0.162927	0.223	0.199	1
CD9	0.0627292	0.201362	0.327	0.308	1
HERC2	0.0627289	0.0759099	0.211	0.183	1
IFIH1	0.0626822	0.0943176	0.122	0.099	1
POM121C	0.0626573	0.713402	0.176	0.174	1
STX6	0.0626487	0.148975	0.152	0.129	1
PDCD6	0.0626384	0.156671	0.583	0.573	1
GLB1	0.0625514	0.315652	0.107	0.096	1
OPA1	0.062538	0.496512	0.16	0.15	1
MEI1	0.0623828	0.209982	0.133	0.117	1
MRPS36	0.0622051	0.755891	0.403	0.418	1
WDR20	0.0621889	0.99425	0.12	0.122	1
EBPL	0.0621626	0.8026	0.16	0.159	1
PSMD5	0.0621567	0.0711386	0.129	0.104	1
SERPINB1	0.0621042	0.452814	0.493	0.505	1
YY1AP1	0.0620474	0.373034	0.16	0.148	1
KDM6A	0.0619229	0.368391	0.119	0.107	1
CCDC88C	0.0617614	0.187684	0.3	0.273	1
JMJD1C	0.0617445	0.213525	0.286	0.269	1
KIF21A	0.0616975	0.282284	0.336	0.321	1
PRH1	0.061643	0.273394	0.146	0.132	1
MCRIP2	0.0616374	0.479872	0.163	0.154	1
CASP4	0.0616295	0.146879	0.414	0.386	1
ATXN2L	0.061568	0.410097	0.209	0.197	1
CARD19	0.0615584	0.272052	0.453	0.451	1
SBNO1	0.0615349	0.341453	0.316	0.304	1
TOB1	0.061507	0.0295878	0.155	0.122	1
POM121	0.061457	0.202809	0.184	0.166	1
SNAP23	0.0614232	0.103599	0.211	0.185	1
TMEM138	0.0613924	0.479878	0.144	0.136	1
NF1	0.0612864	0.430937	0.117	0.107	1
PRKAA1	0.0612844	0.312666	0.167	0.152	1
MBD5	0.0612784	0.138639	0.143	0.122	1
ADGRE5	0.0611733	0.254989	0.402	0.393	1
FAM20B	0.0610063	0.00149454	0.111	0.069	1
RPL8	0.0609633	0.0730688	0.995	0.973	1
TOB2	0.0607242	0.0533598	0.131	0.104	1
CUTC	0.0606795	0.254557	0.198	0.179	1
FKBP2	0.0606616	0.223634	0.101	0.086	1
SUPT6H	0.0606577	0.463098	0.27	0.259	1
PDE4DIP	0.0605604	0.204671	0.219	0.197	1
UQCRC2	0.0605555	0.910131	0.369	0.381	1
METTL18	0.0604562	0.916544	0.125	0.126	1
CCNY	0.0603701	0.0352575	0.168	0.134	1
IGSF8	0.0602071	0.153701	0.122	0.103	1
ACSL6	0.0601353	0.132877	0.105	0.085	1
NDE1	0.0600916	0.395383	0.157	0.146	1
TTL	0.0600383	0.167596	0.124	0.105	1
PERP	0.0599707	0.156079	0.276	0.247	1
DMTF1	0.0599106	0.0387727	0.174	0.141	1
FANCF	0.0599046	0.425427	0.101	0.092	1
ZNF506	0.059578	0.136166	0.159	0.136	1
AC114760.2	0.0595546	0.104445	0.124	0.101	1
DLGAP1-AS1	0.0595232	0.126429	0.13	0.108	1
UPF1	0.0594964	0.246391	0.118	0.101	1
SYNGR2	0.0594658	0.578002	0.231	0.225	1
AFAP1	0.05945	0.275401	0.102	0.09	1
C2orf49	0.0594439	0.460031	0.166	0.156	1
SEC31A	0.0594419	0.82811	0.343	0.352	1
TRIM52-AS1	0.0594379	0.120228	0.11	0.09	1
HEG1	0.0594238	0.0320469	0.11	0.082	1
BLOC1S5	0.059402	0.450636	0.133	0.124	1
ZC3H8	0.059384	0.0791476	0.185	0.155	1
COX15	0.0593748	0.0788632	0.105	0.083	1
UGGT1	0.0592894	0.155382	0.146	0.125	1
CDV3	0.0591905	0.120886	0.693	0.676	1
NCK1	0.0591136	0.0822986	0.285	0.254	1
LETMD1	0.0590593	0.382119	0.108	0.097	1
RAP2C	0.0589846	0.26752	0.134	0.121	1
PRMT2	0.0589227	0.406453	0.485	0.483	1
GOPC	0.0588636	0.340246	0.375	0.366	1
HPS6	0.0586751	0.128313	0.115	0.094	1
ALKBH5	0.0586661	0.155121	0.185	0.163	1
FUCA1	0.0586044	0.204119	0.105	0.09	1
TLK2	0.0585856	0.214466	0.202	0.182	1
DNAJC3	0.0585411	0.398209	0.353	0.347	1
ERICH1	0.0585227	0.68374	0.291	0.289	1
SECISBP2	0.0585003	0.371359	0.196	0.183	1
TMEM147	0.0584643	0.316828	0.369	0.357	1
ZNF433-AS1	0.0584188	0.283791	0.128	0.114	1
ZNF75A	0.0584133	0.803974	0.188	0.186	1
NME6	0.0583734	0.98031	0.15	0.154	1
BTBD1	0.0583442	0.350508	0.148	0.135	1
BLZF1	0.0583414	0.665132	0.126	0.121	1
SLC33A1	0.0583191	0.117652	0.128	0.107	1
OGFOD1	0.0581898	0.425576	0.139	0.128	1
HERC4	0.0580193	0.349624	0.208	0.195	1
RPS6	0.0579862	0.0218101	0.991	0.983	1
CHTOP	0.0579533	0.824289	0.271	0.288	1
POLK	0.0579086	0.211951	0.207	0.185	1
PPP1R10	0.0578824	0.45925	0.242	0.23	1
CDS2	0.0577522	0.487672	0.196	0.186	1
HP1BP3	0.0576906	0.21451	0.668	0.663	1
CDK19	0.0576361	0.28426	0.105	0.092	1
ACADVL	0.0575986	0.528647	0.321	0.319	1
C11orf1	0.0574879	0.317898	0.107	0.094	1
KAT5	0.0574554	0.434919	0.157	0.148	1
INPP5D	0.0573912	0.0926185	0.269	0.241	1
TLE4	0.0573507	0.131742	0.158	0.135	1
PRKCB	0.0573255	0.63932	0.272	0.273	1
RNF145	0.0572789	0.558648	0.256	0.254	1
ZNF562	0.0572643	0.146213	0.103	0.084	1
RNF40	0.0572485	0.181667	0.116	0.099	1
IK	0.0571991	0.211065	0.588	0.576	1
MARF1	0.0571538	0.0324795	0.136	0.104	1
MRPL38	0.0570644	0.479276	0.295	0.284	1
PPP2R2B	0.0570374	0.520374	0.115	0.107	1
UBE2H	0.056946	0.0785763	0.198	0.17	1
FAM13B	0.0569034	0.232647	0.222	0.203	1
WDR45B	0.0568051	0.352841	0.156	0.143	1
COA1	0.0567874	0.503521	0.258	0.249	1
FMC1	0.0566982	0.183591	0.192	0.171	1
GOLGA7	0.0566847	0.231813	0.342	0.321	1
TNFRSF1A	0.0565632	0.807381	0.213	0.213	1
WDFY1	0.0565608	0.0894008	0.132	0.108	1
GZMH	0.0565311	0.810411	0.324	0.338	1
COQ10B	0.0564584	0.878128	0.197	0.198	1
UFL1	0.0564318	0.487936	0.248	0.24	1
AP3M1	0.0563049	0.239344	0.18	0.162	1
STIM1	0.0562779	0.723309	0.161	0.16	1
RAB4B	0.0562687	0.528835	0.271	0.266	1
LSM10	0.0561685	0.390136	0.421	0.421	1
C9orf16	0.0560504	0.199377	0.745	0.762	1
FBXO7	0.0560427	0.203825	0.294	0.275	1
FAM117A	0.056033	0.671169	0.119	0.114	1
KDM2A	0.0559502	0.161837	0.266	0.241	1
ZBTB14	0.0559443	0.309639	0.101	0.089	1
YBX3	0.0559377	0.54098	0.167	0.16	1
EFCAB14	0.055907	0.670456	0.279	0.275	1
NCOR1	0.0559039	0.324424	0.619	0.632	1
WDR60	0.0558707	0.133457	0.102	0.083	1
TRA2A	0.0557995	0.227016	0.261	0.24	1
MTR	0.0557881	0.160461	0.131	0.111	1
MUS81	0.0557272	0.652486	0.154	0.149	1
DCAF7	0.0556977	0.52095	0.281	0.303	1
TAOK3	0.0556391	0.392243	0.41	0.402	1
LPXN	0.0556387	0.411069	0.469	0.463	1
DDX18	0.0555791	0.466665	0.524	0.529	1
SCFD1	0.0555487	0.536769	0.241	0.233	1
ARL8B	0.0555282	0.501697	0.235	0.224	1
TCEAL8	0.0554879	0.317382	0.237	0.221	1
DIP2A	0.0553672	0.029854	0.185	0.149	1
ELAC1	0.0553192	0.446568	0.103	0.094	1
HDLBP	0.05514	0.39417	0.4	0.399	1
MKRN2	0.0551222	0.500411	0.119	0.111	1
SPIDR	0.0551177	0.195192	0.102	0.085	1
SLC30A5	0.0550046	0.41544	0.125	0.114	1
STMP1	0.0549882	0.4139	0.433	0.422	1
GSTK1	0.0549462	0.221109	0.703	0.683	1
C5orf51	0.0548875	0.128381	0.103	0.084	1
DPF2	0.0548867	0.217038	0.187	0.168	1
ANO6	0.0548818	0.252083	0.11	0.096	1
GPS2	0.0548593	0.232819	0.503	0.49	1
OTUB1	0.0547927	0.583294	0.375	0.378	1
RASAL3	0.0547782	0.340017	0.566	0.558	1
ZNHIT3	0.0547257	0.351455	0.356	0.345	1
C2orf74	0.0546222	0.8093	0.098	0.103	1
GGPS1	0.0546118	0.107061	0.119	0.098	1
STAT5B	0.0546062	0.243521	0.131	0.115	1
CENPC	0.0546044	0.286915	0.317	0.31	1
GOLGA5	0.0544912	0.237459	0.1	0.086	1
GID8	0.0544599	0.107726	0.291	0.265	1
WDR45	0.0542828	0.598061	0.143	0.138	1
ASB8	0.0542617	0.353758	0.231	0.218	1
INPP5K	0.05411	0.445428	0.123	0.113	1
SH2D1A	0.054046	0.693499	0.361	0.365	1
PAFAH1B2	0.0540426	0.25891	0.22	0.203	1
GABPA	0.0539323	0.226846	0.136	0.119	1
SLC1A4	0.0539188	0.293313	0.257	0.239	1
CCNT1	0.0538901	0.211813	0.104	0.087	1
SBDS	0.0538765	0.932412	0.379	0.394	1
TFCP2	0.053862	0.140091	0.124	0.104	1
ALG2	0.0538275	0.180107	0.129	0.111	1
UQCR10	0.0538219	0.0855207	0.739	0.704	1
ZC3H13	0.053793	0.301154	0.516	0.51	1
UBE2D1	0.053701	0.466277	0.227	0.216	1
PRKCQ-AS1	0.0536963	0.653121	0.408	0.411	1
RCN2	0.053667	0.670334	0.424	0.43	1
RRBP1	0.0535773	0.396122	0.252	0.242	1
TTC39B	0.0535742	0.145392	0.101	0.083	1
CHP1	0.0535547	0.798192	0.15	0.149	1
AC012146.1	0.0535398	0.12265	0.129	0.108	1
DIDO1	0.0535137	0.728485	0.262	0.26	1
HIST1H2AC	0.0534505	0.14985	0.178	0.156	1
HNRNPUL2	0.0534379	0.251049	0.378	0.368	1
PPWD1	0.0534177	0.203241	0.187	0.167	1
JADE2	0.0534173	0.416884	0.132	0.121	1
RO60	0.0533711	0.246548	0.348	0.338	1
PI4KB	0.0533355	0.350132	0.105	0.094	1
TRAM1	0.0532744	0.0467497	0.524	0.486	1
FAM126A	0.0532726	0.190511	0.189	0.167	1
NDRG3	0.0532515	0.282843	0.14	0.125	1
EMSY	0.0532108	0.0866669	0.107	0.085	1
HIPK2	0.0531966	0.182121	0.128	0.108	1
TECR	0.0531844	0.619904	0.467	0.48	1
UBC	0.0529159	0.0743446	0.985	0.985	1
CCNT2	0.0528944	0.112423	0.108	0.087	1
CNBP	0.0528585	0.136164	0.696	0.678	1
SKP1	0.0528164	0.15533	0.813	0.796	1
AGL	0.0527585	0.229994	0.148	0.131	1
TRIM11	0.0526605	0.16831	0.133	0.113	1
LRP10	0.0525287	0.716631	0.235	0.234	1
GLI4	0.0524503	0.115863	0.114	0.093	1
MYD88	0.0523482	0.778744	0.18	0.178	1
MARCKSL1	0.0523078	0.64392	0.102	0.097	1
TRABD	0.0521149	0.334167	0.483	0.478	1
VGLL4	0.0521095	0.431749	0.177	0.166	1
MRPS27	0.052044	0.0999331	0.1	0.079	1
WDR3	0.0520131	0.615893	0.129	0.122	1
CDKAL1	0.0519908	0.32709	0.107	0.094	1
SURF1	0.0519655	0.243426	0.359	0.343	1
ZMYM1	0.0519639	0.478387	0.105	0.097	1
LRRC75A	0.0519513	0.495498	0.104	0.096	1
MED13L	0.0517694	0.348616	0.146	0.133	1
EIF4E	0.0517337	0.949231	0.283	0.291	1
CCNL1	0.0516602	0.44172	0.383	0.373	1
LSM14A	0.0516052	0.341724	0.509	0.505	1
GABARAP	0.0514995	0.0570597	0.815	0.79	1
VPS51	0.0514592	0.372377	0.234	0.221	1
JAKMIP2	0.0514304	0.170108	0.135	0.115	1
REPS1	0.0513366	0.0103219	0.103	0.07	1
MED17	0.0512833	0.442233	0.182	0.171	1
FAM219B	0.051282	0.0629717	0.136	0.108	1
IMPA1	0.0511774	0.961484	0.172	0.172	1
OTUD5	0.0511204	0.233765	0.142	0.125	1
PCNP	0.051063	0.591448	0.509	0.523	1
HCP5	0.051003	0.156783	0.132	0.112	1
CCDC32	0.0508413	0.445203	0.209	0.198	1
EZH1	0.0507792	0.566536	0.125	0.119	1
ZFR	0.0507503	0.723463	0.397	0.4	1
CHM	0.0507032	0.852091	0.143	0.143	1
PAN3	0.0507022	0.579264	0.101	0.094	1
RBM39	0.0507008	0.128088	0.741	0.72	1
AASDHPPT	0.0506268	0.327423	0.29	0.279	1
THUMPD1	0.0504896	0.53796	0.377	0.371	1
ZC3H6	0.0503695	0.148814	0.131	0.111	1
WTAP	0.0503299	0.166386	0.531	0.51	1
AC093323.1	0.0503268	0.118393	0.129	0.106	1
SEC61A1	0.0503006	0.597376	0.184	0.178	1
LRBA	0.0502659	0.070514	0.216	0.183	1
THUMPD3-AS1	0.0502169	0.1298	0.325	0.3	1
LIMK1	0.0502122	0.269528	0.116	0.101	1
APOBEC3D	0.0501515	0.236133	0.188	0.169	1
LYRM7	0.0501292	0.879502	0.109	0.11	1
MBOAT7	0.050061	0.164387	0.105	0.086	1
TRAPPC12	0.0500356	0.613141	0.109	0.104	1
NEMF	0.0499686	0.440904	0.318	0.311	1
CEP250	0.0499487	0.374879	0.182	0.168	1
MRPL33	0.0499004	0.455866	0.437	0.429	1
STAG1	0.0498859	0.809562	0.239	0.24	1
ARHGAP5	0.0498841	0.429108	0.128	0.118	1
KAT7	0.049824	0.919435	0.194	0.196	1
MED15	0.0498094	0.514673	0.18	0.171	1
TPRG1L	0.0497641	0.254855	0.127	0.112	1
TBC1D22A	0.0497211	0.0765294	0.178	0.15	1
UBE2E1	0.0497083	0.324312	0.194	0.178	1
VPS53	0.0496966	0.898483	0.11	0.11	1
C3orf38	0.0496789	0.357526	0.191	0.177	1
GBF1	0.0495851	0.77061	0.125	0.121	1
PARL	0.0495426	0.324556	0.224	0.206	1
LGALS3	0.0494986	0.191656	0.548	0.528	1
SMG1	0.0493982	0.238425	0.314	0.295	1
RPRD2	0.0493621	0.559345	0.187	0.179	1
NHLRC3	0.0493453	0.343928	0.142	0.129	1
PPP3CA	0.0492708	0.312798	0.304	0.291	1
DEXI	0.0492413	0.0732552	0.208	0.178	1
AP2A1	0.049043	0.947	0.2	0.203	1
DNAJC13	0.0489738	0.551443	0.127	0.119	1
ATG12	0.0489068	0.687193	0.317	0.315	1
USP48	0.0488072	0.171256	0.304	0.282	1
PREP	0.0486964	0.429368	0.111	0.101	1
ANAPC7	0.0486457	0.393909	0.173	0.16	1
EML2	0.0483527	0.197734	0.138	0.119	1
SNX1	0.0482977	0.638831	0.255	0.27	1
WASHC2A	0.04822	0.0878646	0.146	0.121	1
RARS2	0.0481961	0.434571	0.158	0.148	1
ATP6V1A	0.0481484	0.141521	0.105	0.086	1
CREBZF	0.0480248	0.359613	0.204	0.19	1
NMT2	0.0479419	0.0464456	0.159	0.127	1
DHRS4L2	0.0477461	0.586996	0.193	0.185	1
RASA1	0.0477091	0.57683	0.144	0.138	1
CNOT8	0.0477069	0.118421	0.17	0.145	1
SEM1	0.0477039	0.216296	0.707	0.721	1
KANSL3	0.0475892	0.248	0.105	0.09	1
CDK6	0.0475098	0.82654	0.404	0.436	1
AFF1	0.0474862	0.268814	0.122	0.106	1
DDAH2	0.0474602	0.569553	0.275	0.268	1
PI4KA	0.0474474	0.765595	0.105	0.101	1
KRIT1	0.0473577	0.440904	0.185	0.176	1
PKN2	0.0472408	0.632223	0.185	0.179	1
MAP9	0.0471949	0.174678	0.112	0.093	1
DHX30	0.0469482	0.499617	0.215	0.202	1
EIF3D	0.0469282	0.585497	0.525	0.536	1
KRTCAP2	0.0469014	0.0313675	0.83	0.777	1
PTPRN2	0.0468868	0.159246	0.116	0.098	1
POLG	0.046882	0.0751487	0.142	0.115	1
USP22	0.0468611	0.105752	0.172	0.146	1
PLEKHF2	0.0468534	0.405226	0.14	0.128	1
NELFA	0.0468525	0.348068	0.111	0.098	1
CNOT7	0.0467904	0.95962	0.292	0.302	1
GCHFR	0.0467377	0.176154	0.297	0.273	1
TOMM20	0.0467135	0.138767	0.598	0.583	1
AGAP2	0.04668	0.512234	0.16	0.15	1
RDH11	0.0466513	0.0989563	0.208	0.181	1
FO393401.1	0.0466288	0.894972	0.128	0.132	1
OGFRL1	0.0466011	0.196561	0.156	0.136	1
ADAR	0.0465472	0.098833	0.436	0.402	1
NIPSNAP1	0.046514	0.396616	0.117	0.106	1
LIX1L	0.0465103	0.354502	0.246	0.235	1
DNASE2	0.0464694	0.997754	0.154	0.157	1
PHKB	0.0464093	0.65258	0.184	0.177	1
ORMDL1	0.0462882	0.876119	0.51	0.52	1
IFNGR1	0.0462652	0.245162	0.247	0.231	1
DNAJC2	0.0462545	0.774246	0.292	0.291	1
OXR1	0.0462252	0.277695	0.16	0.142	1
HMGXB3	0.0462208	0.128339	0.187	0.162	1
LINC00909	0.0460791	0.300294	0.136	0.121	1
RANBP6	0.0460791	0.276522	0.106	0.092	1
C12orf65	0.0460659	0.261745	0.342	0.324	1
TMEM41B	0.0459791	0.0975968	0.136	0.112	1
TYW3	0.0459302	0.929864	0.264	0.266	1
UGCG	0.045873	0.330345	0.203	0.188	1
THEMIS	0.0458478	0.449912	0.276	0.27	1
GABPB2	0.04582	0.547579	0.131	0.122	1
USF3	0.0457543	0.704864	0.153	0.149	1
TAF3	0.0457364	0.34095	0.269	0.253	1
NKTR	0.0457304	0.969121	0.418	0.437	1
ZNF880	0.0456775	0.40016	0.106	0.096	1
NPRL2	0.0456576	0.497339	0.125	0.117	1
IREB2	0.0456551	0.197721	0.174	0.154	1
THAP3	0.045561	0.766215	0.104	0.101	1
CXXC5	0.0454856	0.147766	0.103	0.084	1
ST3GAL5	0.0454293	0.348358	0.206	0.191	1
RPN2	0.0454068	0.650161	0.469	0.476	1
NCK2	0.0454062	0.489495	0.239	0.225	1
ARMCX3	0.0453571	0.397326	0.193	0.182	1
CTSW	0.0453413	0.535479	0.558	0.571	1
DNAJB9	0.0453406	0.521021	0.133	0.126	1
DGLUCY	0.0453235	0.10889	0.1	0.079	1
MMD	0.0452277	0.0957771	0.232	0.2	1
PRNP	0.0452134	0.390113	0.242	0.23	1
UBL7	0.0450498	0.335169	0.145	0.131	1
LYSMD2	0.0450206	0.847118	0.314	0.336	1
ZBTB2	0.0449741	0.746048	0.105	0.103	1
CCDC91	0.0448523	0.238611	0.235	0.216	1
MCUB	0.0448241	0.332316	0.503	0.495	1
NFKBIL1	0.0447986	0.610933	0.1	0.094	1
SECISBP2L	0.0447718	0.334456	0.204	0.189	1
RHOH	0.0447398	0.560587	0.429	0.434	1
ARL8A	0.0446563	0.633902	0.194	0.188	1
TLK1	0.0446472	0.286741	0.392	0.374	1
ANKRD13D	0.0446191	0.156927	0.29	0.263	1
SLC15A4	0.0446134	0.0999992	0.105	0.084	1
CNOT6	0.0446014	0.48613	0.143	0.133	1
NCOA1	0.0445915	0.58445	0.162	0.154	1
SLC44A2	0.0445354	0.0128767	0.115	0.082	1
SNX18	0.0445249	0.188574	0.136	0.117	1
ARFIP2	0.0444616	0.0792391	0.124	0.099	1
SLC30A7	0.0443812	0.198728	0.105	0.087	1
TRIP4	0.0443713	0.559248	0.142	0.155	1
ANKRD13A	0.0443164	0.126741	0.198	0.174	1
MSH3	0.0442709	0.38453	0.112	0.1	1
OBI1	0.0442233	0.905329	0.199	0.199	1
SKAP2	0.0442146	0.893925	0.171	0.17	1
SDHAF1	0.0440881	0.457786	0.132	0.147	1
SUSD3	0.0439467	0.39615	0.41	0.401	1
YIPF3	0.043883	0.104497	0.272	0.241	1
RAB5B	0.0438069	0.167929	0.146	0.126	1
UBASH3A	0.0436772	0.616055	0.158	0.15	1
STYX	0.0436641	0.148745	0.178	0.154	1
BANP	0.043638	0.173296	0.103	0.086	1
ORMDL3	0.0436061	0.256538	0.23	0.213	1
VPS36	0.0435912	0.445368	0.345	0.334	1
DOCK9	0.0435424	0.252739	0.112	0.097	1
CLSTN3	0.0435382	0.318254	0.191	0.175	1
RNF115	0.043501	0.476803	0.315	0.309	1
AC103702.2	0.0434387	0.936082	0.212	0.214	1
ACSL4	0.0434355	0.397062	0.194	0.179	1
R3HDM1	0.0434317	0.420498	0.222	0.206	1
PPP2R5E	0.0433926	0.473115	0.314	0.302	1
MED7	0.0433523	0.136643	0.144	0.121	1
KIF3A	0.0433497	0.917359	0.15	0.155	1
ZCCHC8	0.0433104	0.383138	0.18	0.167	1
MIEF1	0.0433061	0.145287	0.117	0.098	1
GNPDA2	0.0432764	0.145595	0.102	0.084	1
WASHC5	0.0432549	0.206118	0.118	0.1	1
TRIM5	0.0432274	0.833163	0.108	0.107	1
MSC	0.0431839	0.105274	0.149	0.126	1
NAA38	0.0431102	0.235073	0.497	0.484	1
CMTM6	0.0430715	0.61678	0.443	0.442	1
TTC28-AS1	0.0430013	0.900742	0.181	0.183	1
XPC	0.0429989	0.776243	0.29	0.296	1
CCR5	0.0429963	0.863951	0.242	0.242	1
PRKAR2A	0.0428784	0.665358	0.271	0.263	1
RTL8A	0.0428287	0.580598	0.104	0.098	1
NGRN	0.042737	0.777789	0.236	0.237	1
MPHOSPH9	0.0427063	0.915242	0.204	0.207	1
ATP5MPL	0.0426871	0.437233	0.596	0.626	1
PLCL2	0.042665	0.714884	0.147	0.142	1
SKI	0.0426191	0.319836	0.16	0.146	1
RNF41	0.0425665	0.15161	0.104	0.085	1
UBR5	0.0425215	0.593442	0.216	0.209	1
GLG1	0.0424796	0.440737	0.303	0.289	1
ITCH	0.0424449	0.253774	0.153	0.135	1
KDM4C	0.0424405	0.536104	0.105	0.098	1
KIAA2013	0.0424308	0.373252	0.17	0.155	1
ZNF91	0.0424292	0.139222	0.136	0.115	1
APRT	0.0424188	0.207065	0.854	0.844	1
ANAPC4	0.0423886	0.0602084	0.139	0.111	1
TAZ	0.042383	0.428728	0.186	0.175	1
MAP3K12	0.0423675	0.291379	0.108	0.093	1
PPP1R12A	0.0423245	0.393467	0.682	0.693	1
GGNBP2	0.042281	0.197171	0.495	0.479	1
MCM3AP	0.042242	0.619796	0.134	0.127	1
PRPSAP2	0.0422159	0.748253	0.109	0.106	1
NEK7	0.0421994	0.364825	0.185	0.171	1
TBC1D10A	0.042166	0.627206	0.115	0.11	1
CTDNEP1	0.0420647	0.954419	0.4	0.416	1
HUS1	0.0420348	0.9944	0.141	0.143	1
DDX50	0.0419482	0.21662	0.292	0.266	1
UPK3BL1	0.0418816	0.0795354	0.102	0.08	1
RAB5A	0.0417788	0.188752	0.264	0.241	1
RRM2B	0.041762	0.63435	0.112	0.107	1
BTAF1	0.0417588	0.303428	0.12	0.106	1
CUL4B	0.0416413	0.487458	0.108	0.099	1
RWDD1	0.041639	0.84965	0.604	0.631	1
USP15	0.041632	0.68708	0.501	0.503	1
SC5D	0.0415805	0.63082	0.101	0.094	1
COMMD2	0.0415474	0.529345	0.307	0.309	1
TP53BP1	0.041501	0.95081	0.099	0.101	1
MED21	0.0414738	0.23454	0.189	0.17	1
UBE2Q1	0.0414572	0.62581	0.254	0.249	1
STAM2	0.041445	0.275562	0.108	0.094	1
CHST12	0.0414285	0.404818	0.203	0.191	1
PUS3	0.0413939	0.231752	0.101	0.086	1
MFHAS1	0.0413205	0.6397	0.17	0.163	1
FAM199X	0.0411593	0.501229	0.137	0.128	1
ZBTB11	0.0411497	0.399597	0.227	0.214	1
TMEM161B-AS1	0.0411482	0.153892	0.134	0.113	1
RNF139	0.0411141	0.227215	0.109	0.093	1
NAA16	0.0411082	0.127066	0.107	0.087	1
OFD1	0.0411039	0.157856	0.302	0.282	1
PDCD7	0.0410882	0.740406	0.342	0.348	1
PRRC1	0.0410124	0.274254	0.126	0.111	1
ZNF226	0.0409919	0.205217	0.106	0.09	1
THEM4	0.0408474	0.298717	0.114	0.1	1
POLR1D	0.0408415	0.250553	0.592	0.591	1
PTPRJ	0.0407752	0.0887187	0.191	0.162	1
RABGAP1	0.0407628	0.177096	0.1	0.083	1
RLIM	0.0407451	0.125215	0.146	0.124	1
PRKRA	0.0407259	0.23441	0.136	0.119	1
CLPX	0.0406498	0.656248	0.149	0.143	1
TAF9	0.0405852	0.741986	0.313	0.316	1
KIN	0.0405363	0.628449	0.255	0.275	1
METTL23	0.040527	0.65554	0.394	0.394	1
ATP2A3	0.0405238	0.620276	0.3	0.298	1
VSIR	0.0404542	0.85653	0.198	0.198	1
WWP1	0.0404511	0.0662209	0.186	0.155	1
SEC11C	0.0402698	0.786259	0.521	0.531	1
ZGPAT	0.0401796	0.902012	0.218	0.223	1
SCAF1	0.0401004	0.502322	0.134	0.124	1
LTA4H	0.0400718	0.0503246	0.124	0.097	1
PPM1M	0.0399204	0.305243	0.148	0.132	1
LCP2	0.0398434	0.135422	0.641	0.625	1
PSMA3-AS1	0.0398305	0.0470407	0.307	0.267	1
LAMTOR3	0.0398255	0.215019	0.162	0.143	1
THAP11	0.0397975	0.524444	0.264	0.255	1
ASB1	0.0397212	0.598895	0.1	0.093	1
ACBD3	0.0396974	0.328701	0.301	0.282	1
CD5	0.0396412	0.62184	0.246	0.24	1
POLR2B	0.0395841	0.310247	0.356	0.337	1
MSRB1	0.0395642	0.419046	0.155	0.143	1
DEDD2	0.0395639	0.254722	0.18	0.162	1
RFLNB	0.0395624	0.347745	0.493	0.481	1
DPP8	0.0395303	0.629918	0.191	0.186	1
ANKH	0.0395252	0.379218	0.122	0.11	1
RPS17	0.0395012	0.436242	0.819	0.807	1
PHACTR2	0.039501	0.65402	0.306	0.304	1
MAPK3	0.039471	0.934217	0.143	0.146	1
DNAJC4	0.0393141	0.248087	0.18	0.163	1
DCAF16	0.0391765	0.0884963	0.112	0.089	1
PLEKHM2	0.0391699	0.141922	0.111	0.091	1
TBRG1	0.0391136	0.367294	0.262	0.247	1
CDC26	0.0390969	0.177638	0.342	0.317	1
OSBPL8	0.0390963	0.331295	0.62	0.625	1
MIDN	0.039051	0.0848572	0.263	0.232	1
SP100	0.0390495	0.974872	0.631	0.676	1
TMEM245	0.0389221	0.384328	0.172	0.157	1
PLA2G12A	0.038819	0.748075	0.145	0.141	1
APPBP2	0.0386877	0.278197	0.111	0.097	1
CLSTN1	0.0386407	0.162529	0.176	0.153	1
ALG13	0.0385994	0.149938	0.19	0.167	1
LIME1	0.0385348	0.237637	0.649	0.618	1
PMS2	0.0385336	0.302282	0.13	0.115	1
C2orf68	0.0385032	0.719816	0.117	0.113	1
ZFAND1	0.038467	0.475164	0.139	0.129	1
RLF	0.0383865	0.964215	0.153	0.154	1
ZBTB7A	0.0383454	0.179433	0.442	0.432	1
MYO9A	0.0383263	0.220414	0.116	0.1	1
VAMP4	0.0383242	0.27679	0.141	0.126	1
ARRDC1	0.0383127	0.569334	0.171	0.164	1
PDIA4	0.038295	0.777424	0.257	0.27	1
CLASP1	0.038272	0.0946436	0.134	0.11	1
ATP6V1H	0.0382404	0.726234	0.163	0.161	1
FKBP11	0.0381607	0.682129	0.359	0.358	1
MOSPD3	0.0380523	0.785041	0.223	0.221	1
SLC39A10	0.0380237	0.0680061	0.298	0.262	1
ARHGAP35	0.0379777	0.025455	0.215	0.176	1
ZDHHC20	0.0378605	0.357257	0.225	0.207	1
R3HDM2	0.0378582	0.388087	0.241	0.226	1
SLC16A3	0.0378466	0.197434	0.173	0.152	1
GSTM4	0.0378295	0.390854	0.112	0.101	1
BCKDHA	0.0376791	0.284971	0.103	0.09	1
ZNF43	0.0376773	0.686109	0.117	0.112	1
DYNLRB1	0.0376369	0.442516	0.668	0.67	1
TNFRSF14	0.0375959	0.270187	0.255	0.238	1
ITM2C	0.0375887	0.410737	0.565	0.566	1
SLC25A28	0.0375509	0.42596	0.146	0.134	1
EMC10	0.0375483	0.385214	0.204	0.189	1
STMN3	0.0375447	0.598788	0.128	0.121	1
S100PBP	0.0375103	0.873741	0.131	0.131	1
C16orf91	0.037505	0.94801	0.214	0.217	1
MDN1	0.0374512	0.840714	0.105	0.104	1
APOL2	0.0373892	0.885325	0.211	0.21	1
CHCHD10	0.0373414	0.461713	0.526	0.534	1
PPP4R3A	0.0372832	0.92354	0.384	0.395	1
IQGAP1	0.0371018	0.621068	0.706	0.725	1
APC	0.0368389	0.295639	0.16	0.145	1
DYRK1A	0.0368175	0.719221	0.173	0.169	1
PTPN2	0.0368053	0.702007	0.313	0.312	1
OGA	0.0367847	0.108135	0.346	0.316	1
BBIP1	0.0367428	0.607772	0.149	0.142	1
SNX17	0.0367219	0.382769	0.4	0.385	1
ACAP2	0.0367112	0.26273	0.41	0.399	1
PIAS1	0.03671	0.667353	0.188	0.183	1
DDX3X	0.0366993	0.535906	0.633	0.62	1
NIT1	0.036689	0.239445	0.13	0.113	1
SMAD5	0.0366598	0.0572398	0.112	0.086	1
TOX4	0.0366064	0.409398	0.423	0.413	1
GMIP	0.0365243	0.631548	0.156	0.15	1
SPNS3	0.0365184	0.728593	0.127	0.134	1
LRCH3	0.0364645	0.0519352	0.142	0.112	1
P2RY10	0.0363953	0.910017	0.281	0.286	1
ST6GALNAC4	0.0363708	0.760263	0.119	0.117	1
PHYH	0.0362403	0.193051	0.125	0.106	1
KBTBD2	0.0362331	0.859478	0.149	0.148	1
DHX40	0.0362104	0.310101	0.101	0.089	1
SH3GLB1	0.0361924	0.857196	0.537	0.552	1
HERC3	0.0361687	0.572406	0.1	0.093	1
C16orf54	0.0360492	0.136964	0.193	0.169	1
WASF2	0.0360277	0.185559	0.673	0.653	1
CDYL	0.0359985	0.416359	0.152	0.139	1
AP3S1	0.0359641	0.70026	0.28	0.296	1
[truncated: 4,491 more rows]
