# Supplementary material for: PGE2 inhibits TIL expansion by disrupting IL-2 signalling and mitochondrial function
Source: Nature. 2024 Apr 24;629(8011):426–34. doi: 10.1038/s41586-024-07352-w (PMC11078736; doi:10.1038/s41586-024-07352-w)
Supplement: Supplementary file 8 — CD8+ TIL metabolomics. Metabolite quantification in CD8+ TILs upon PGE2 treatment. [file 41586_2024_7352_MOESM8_ESM.xlsx]

## Sheet: Sheet1
Metabolite	mode	Peak Area (Ion Counts)
		CTRL	CTRL	CTRL	CTRL	PGE2	PGE2	PGE2	PGE2
		Patient 1	Patient 2	Patient 3	Patient 4	Patient 1	Patient 2	Patient 3	Patient 4
6-HYDROXYMELATONIN	positive	3520	4450	4050	4070	3810	2360	3010	4820
N-ACETYLLEUCINE	positive	3720	2860	3670	3360	2810	4740	3310	3570
PHENYLACETALDEHYDE	positive	1310000	467000	371000	409000	269000	1520000	457000	993000
NICOTINATE	positive	95400	99900	198000	117000	142000	189000	125000	127000
N-ACETYLALANINE	positive	7250	8890	7230	7280	8860	8150	7430	7090
PANTOTHENATE	positive	4490	4040	29700	3620	5170	12400	5150	5060
METHYLTHIOADENOSINE	positive	658000	612000	2070000	688000	385000	1050000	515000	459000
STEAROYLCARNITINE	positive	629000	1730000	359000	2080000	1650000	277000	1590000	719000
PALMITOYLCARNITINE	positive	730000	1230000	508000	3280000	1230000	276000	1860000	750000
MYRISTOYLCARNITINE (TETRADECANOYLCARNITINE)	positive	118000	124000	64000	540000	160000	26000	416000	101000
LAUROYLCARNITINE	positive	19100	10800	15000	102000	32300	8020	80000	24000
DECANOYLCARNITINE	positive	3160	1500	2570	21800	3830	3110	18500	4250
DEOXYADENOSINE	positive	14300	14700	17600	14000	24100	8870	16800	21000
OCTANOYLCARNITINE	positive	15100	3970	25500	59300	18400	16300	70700	24200
PHENETHYLAMINE	positive	2140	2490	1390	2430	3300	1740	3060	3600
HEXANOYLCARNITINE	positive	105000	21600	208000	426000	126000	120000	393000	212000
CREATININE	positive	212000	99800	130000	133000	118000	151000	129000	161000
ADENOSINE	positive	6650000	4330000	6160000	4300000	4910000	4750000	4270000	5950000
TRYPTAMINE	positive	834	845	679	979	1390	716	1500	1750
ISOVALERYLCARNITINE	positive	426000	469000	165000	1570000	640000	131000	1080000	368000
CHOLINE	positive	22400000	42500000	28000000	9730000	50700000	23800000	16200000	23600000
TRIMETHYLAMINE	positive	488000	991000	586000	230000	1050000	515000	387000	585000
BUTYRYLCARNITINE	positive	236000	161000	427000	1340000	312000	337000	1440000	325000
TYRAMINE	positive	1480	1770	804	1670	2650	1100	1360	1720
AICAR	positive	1990	1550	1040	1180	1510	500	1030	1500
METHYLGUANIDINE	positive	4590	5710	4040	4410	6770	4900	5830	6430
PROPIOYLCARNITINE	positive	1470000	251000	1520000	3390000	731000	1550000	5580000	2230000
INOSINE	positive	295000	261000	261000	210000	465000	410000	286000	402000
RIBOFLAVIN	positive	1420	999	2250	2010	1680	2140	1860	1560
KYNURENATE	positive	1510	1420	1280	1400	1570	2440	1310	1830
GUANINE	positive	37600	28400	48700	38900	15700	32400	24500	23800
ACETYLCARNITINE	positive	1850000	416000	891000	2370000	333000	760000	2030000	1820000
CYTOSINE	positive	4510	5600	4970	5120	3630	2850	4310	3920
DEOXYCARNITINE	positive	82100	46600	129000	128000	47700	131000	104000	62100
4-GUANIDINOBUTANOATE	positive	43800	32100	63600	69400	52400	76000	91700	69800
PHENYLALANINE	positive	88900	97100	131000	93400	211000	156000	145000	126000
LEUCINE	positive	225000	270000	323000	224000	504000	333000	304000	333000
TRYPTOPHAN	positive	14600	11700	15900	11000	19800	15900	15500	20000
GUANOSINE	positive	4670	4990	3910	4850	2780	6400	3030	4060
BETAINE	positive	1550000	973000	6770000	5230000	1350000	5490000	5810000	1430000
N-ACETYLPUTRESCINE	positive	12100	4040	37400	15500	9360	38600	13600	4330
ISOLEUCINE	positive	159000	161000	281000	144000	297000	261000	214000	214000
DIETHANOLAMINE	positive	11000	11400	8440	17500	11000	19300	22200	25500
ETHANOLAMINE	positive	15200	10100	12200	8450	15100	12400	14100	17100
TRIGONELLINE	positive	28700	7260	22900	8610	25800	25200	10100	28900
METHIONINE	positive	12800	15600	15300	13500	33300	20900	16400	14400
GAMMA-AMINOBUTYRATE	positive	1320	1510	1450	1280	2650	2110	1900	1050
GALACTITOL	positive	346000	118000	295000	231000	63400	236000	179000	144000
THIAMINE	positive	121000	138000	234000	142000	174000	194000	179000	170000
CARNITINE	positive	414000	229000	334000	744000	330000	331000	549000	311000
TAURINE	positive	42000	55800	30000	31600	64300	34800	52300	22100
VALINE	positive	55600	55200	67900	46700	102000	79100	62200	72500
PROLINE	positive	3660000	4290000	6880000	2710000	6390000	5680000	3960000	3700000
TYROSINE	positive	7860	8350	11600	9340	16800	16400	11900	12800
BETA-ALANINE/SARCOSINE	positive	5600	7000	6710	7740	9190	6940	9140	3040
CREATINE	positive	179000	488000	316000	189000	456000	393000	324000	195000
HYPOTAURINE	positive	336	405	330	350	594	313	386	165
ALANINE	positive	64100	64800	207000	54900	209000	225000	162000	95500
4-HYDROXY-PROLINE	positive	24200	23200	168000	29800	64000	162000	72700	27200
1-AMINOCYCLOPROPANECARBOXYLATE	positive	1520	1510	2470	1430	4580	2560	2420	1860
GLYCINE	positive	2130	1220	4650	1300	1680	6900	2300	1620
GLUTAMATE	positive	1110000	782000	1090000	633000	687000	909000	550000	472000
N-METHYLASPARTATE	positive	2310	1750	3010	1260	4440	2470	1910	1610
GLUTAMINE	positive	174000	153000	248000	70900	600000	235000	264000	148000
SERINE	positive	9650	5640	10600	5070	11600	18300	9140	7080
ASPARAGINE	positive	2510	2050	8210	1980	6630	7760	5580	3740
CITRULLINE	positive	10600	3540	65000	3210	4630	86500	7090	6830
HISTAMINE	positive	8740	3710	2870	3900	6100	6520	5600	8500
S-ADENOSYLHOMOCYSTEINE	positive	2440	2530	3150	3520	4950	3000	4280	2070
HISTIDINOL	positive	52000	55100	56700	54200	55200	56100	54500	52800
DIMETHYLARGININE (SDMA/ADMA)	positive	85800	84700	107000	75800	206000	122000	105000	111000
N, N, N-TRIMETHYLLYSINE	positive	15100	13900	25300	18400	37300	36600	27800	28000
ARGININE	positive	704000	763000	27500	596000	1640000	51400	835000	970000
HISTIDINE	positive	159000	101000	168000	95400	253000	279000	168000	176000
LYSINE	positive	37100	33200	30200	32000	77100	43600	45500	49200
CARNOSINE	positive	2310	2100	1570	824	2740	1710	2490	2340
FAD	positive	1670	1690	2240	1730	1570	1870	1610	1690
S-ADENOSYLMETHIONINE	positive	10900	11100	25600	9900	7130	14200	8560	9540
NAD	positive	750	8020	1580	2270	9840	1860	2760	6940
ADENOSINE DIPHOSPHATE RIBOSE	positive	6630	5450	21800	6330	8870	17500	10100	11500
CYSTINE	positive	259	207	3650	436	459	3840	439	574
CDP-ETHANOLAMINE	positive	3350	1870	1900	1190	2600	1680	1940	2900
GUANOSINE DIPHOSPHATE MANNOSE	positive	332	167	503	274	394	302	227	486
NICOTINAMIDE	negative	135	252	345	167	254	336	102	117
SALICYLATE	negative	6610	6640	5670	5920	7680	9540	6250	9630
URACIL	negative	9950	6890	6740	9380	5870	5400	7320	7220
URIDINE	negative	21200	11900	14000	13700	10800	10800	8100	12300
HYPOXANTHINE	negative	20100	12700	15900	15400	27600	24400	12500	21300
PYRUVATE	negative	1630	864	651	812	740	780	566	1040
2-PROPENOATE/PYRUVIC ALDEHYDE	negative	1490	1880	1500	1620	1300	1520	1390	1710
XANTHINE	negative	892	332	511	655	478	1080	509	737
LACTATE	negative	3820	3830	2960	2280	4140	5070	3090	6650
CYTIDINE	negative	2690	1320	1200	1690	1800	1690	1990	1310
PIPECOLATE	negative	132000	77000	74700	82200	91700	95500	80500	78700
4-HYDROXYBENZOATE	negative	12600	7060	4870	6100	6200	8960	6430	7230
ALLANTOIN	negative	402	388	412	515	598	314	420	360
XANTHOSINE	negative	3380	1350	1500	3880	1990	1150	2350	2120
THREONINE	negative	1340	1270	2060	1150	4540	3610	2150	1440
URATE	negative	4640	1750	1720	1980	1680	3940	3560	2910
N-ACETYLNEURAMINATE	negative	1840	860	1770	716	1340	1770	1590	1330
GLUCONATE	negative	4370	1900	1690	1930	3060	2130	3690	1450
AMP	negative	68700	59600	48900	27600	53600	34200	21200	41500
DEOXYGUANOSINE-MONOPHOSPHATE	negative	111000	75000	92400	62800	97900	80100	89400	76000
ASPARTATE	negative	246000	247000	194000	218000	231000	251000	237000	187000
N-ACETYLGLUTAMATE	negative	2410	1830	3920	2150	2990	4830	2960	1350
CITICOLINE	negative	2310	2980	3340	2580	1750	2400	1930	2230
GUANIDINOSUCCINATE	negative	7740	1800	41900	6900	4510	60000	13300	8060
N-ACETYLASPARTATE	negative	7740	1800	41900	6900	4510	60000	13300	8060
O-PHOSPHOETHANOLAMINE	negative	5440	1020	2090	1230	1840	2900	2630	4920
URIDINE MONOPHOSPHATE	negative	25300	17700	14300	15500	16700	10200	13800	13300
SUCCINATE	negative	12100	18300	14600	20000	22900	18500	17300	11900
INOSINE MONOPHOSPHATE	negative	20400	12800	13000	10400	12600	11300	12500	12200
2-HYDROXYGLUTARIC ACID	negative	12500	18100	4690	6310	19600	6220	6160	9920
URIDINE DIPHOSPHATE-N-ACETYLHEXOSAMINE	negative	2630	1690	3560	1800	1840	2310	1220	1560
CYTIDINE MONOPHOSPHATE	negative	5020	3360	4600	3820	4020	5550	3170	2950
FRUCTOSE 6-PHOSPHATE	negative	26700	8990	12500	6460	8800	12100	6780	15700
MALATE	negative	64600	55600	61700	55500	36300	46700	41000	35000
SEDOHEPTULOSE-7-PHOPSPHATE	negative	4190	1850	2670	1310	2910	3590	2000	1800
URIDINE DIPHOSPHATE HEXOSE	negative	17800	17600	15800	14600	16600	12000	12100	6070
GUANOSINE MONOPHOSPHATE	negative	16100	8460	10800	7270	15400	12400	12300	11100
GLUCOSE 6-PHOSPHATE	negative	15300	1820	9290	3920	1530	9820	1830	6050
