# Supplementary material for: PGE2 inhibits TIL expansion by disrupting IL-2 signalling and mitochondrial function
Source: Nature. 2024 Apr 24;629(8011):426–34. doi: 10.1038/s41586-024-07352-w (PMC11078736; doi:10.1038/s41586-024-07352-w)
Supplement: Supplementary file 9 — CyTOF markers. List of 34 markers used for mass cytometry analysis. [file 41586_2024_7352_MOESM9_ESM.xlsx]

## Sheet: Markers_list
Granzyme B
Ki-67
granzyme K
TCF1
Eomes
p-p38
TOX
Tbet
FoxP3
KLRG1
CTLA-4
CD45
CD57
CD8a
CD4
HLA-DR
CD3
OX40
CD45RA
CCR5
CD28
CD127
CD103
TIM-3
CD25
CD27
CD39
CXCR3
CCR7
ICOS
4-1BB
PD-1
LAG-3
CD56

## Sheet: Cohen D test
Marker: CD25
Cohens'd between 8 and 2 : 0.23
Cohens'd between 8 and 9 : 1.3
Cohens'd between 8 and 1 : 0.73
Cohens'd between 8 and 3 : 1.06
Cohens'd between 2 and 9 : 1.03
Cohens'd between 2 and 1 : 0.94
Cohens'd between 2 and 3 : 0.79
Cohens'd between 9 and 1 : 2.09
Cohens'd between 9 and 3 : 0.24
Cohens'd between 1 and 3 : 1.86
Marker: ki-67
Cohens'd between 8 and 2 : 1.71
Cohens'd between 8 and 9 : 0.26
Cohens'd between 8 and 1 : 0.25
Cohens'd between 8 and 3 : 0.76
Cohens'd between 2 and 9 : 1.95
Cohens'd between 2 and 1 : 1.48
Cohens'd between 2 and 3 : 0.68
Cohens'd between 9 and 1 : 0.51
Cohens'd between 9 and 3 : 1.01
Cohens'd between 1 and 3 : 0.55
Marker: CD57
Cohens'd between 8 and 2 : 0.81
Cohens'd between 8 and 9 : 0.01
Cohens'd between 8 and 1 : 4.1
Cohens'd between 8 and 3 : 0.51
Cohens'd between 2 and 9 : 0.84
Cohens'd between 2 and 1 : 2.94
Cohens'd between 2 and 3 : 0.33
Cohens'd between 9 and 1 : 4
Cohens'd between 9 and 3 : 0.52
Cohens'd between 1 and 3 : 3.42
Marker: HLA-DR
Cohens'd between 8 and 2 : 0.01
Cohens'd between 8 and 9 : 0.74
Cohens'd between 8 and 1 : 1.06
Cohens'd between 8 and 3 : 0.01
Cohens'd between 2 and 9 : 0.7
Cohens'd between 2 and 1 : 0.99
Cohens'd between 2 and 3 : 0
Cohens'd between 9 and 1 : 1.83
Cohens'd between 9 and 3 : 0.67
Cohens'd between 1 and 3 : 0.96
Marker: CD39
Cohens'd between 8 and 2 : 0.31
Cohens'd between 8 and 9 : 0.5
Cohens'd between 8 and 1 : 0.36
Cohens'd between 8 and 3 : 1.34
Cohens'd between 2 and 9 : 0.16
Cohens'd between 2 and 1 : 0.69
Cohens'd between 2 and 3 : 1.55
Cohens'd between 9 and 1 : 0.94
Cohens'd between 9 and 3 : 2.01
Cohens'd between 1 and 3 : 1.04
Marker: PD-1
Cohens'd between 8 and 2 : 1.48
Cohens'd between 8 and 9 : 1.14
Cohens'd between 8 and 1 : 1.27
Cohens'd between 8 and 3 : 0.8
Cohens'd between 2 and 9 : 0.07
Cohens'd between 2 and 1 : 0.1
Cohens'd between 2 and 3 : 0.5
Cohens'd between 9 and 1 : 0.02
Cohens'd between 9 and 3 : 0.4
Cohens'd between 1 and 3 : 0.41
Marker: TCF1
Cohens'd between 8 and 2 : 0.72
Cohens'd between 8 and 9 : 0.11
Cohens'd between 8 and 1 : 0.02
Cohens'd between 8 and 3 : 0
Cohens'd between 2 and 9 : 0.81
Cohens'd between 2 and 1 : 0.71
Cohens'd between 2 and 3 : 0.71
Cohens'd between 9 and 1 : 0.13
Cohens'd between 9 and 3 : 0.11
Cohens'd between 1 and 3 : 0.02
Marker: TOX
Cohens'd between 8 and 2 : 1.67
Cohens'd between 8 and 9 : 0.3
Cohens'd between 8 and 1 : 0.29
Cohens'd between 8 and 3 : 0.61
Cohens'd between 2 and 9 : 1.98
Cohens'd between 2 and 1 : 1.38
Cohens'd between 2 and 3 : 0.96
Cohens'd between 9 and 1 : 0.59
Cohens'd between 9 and 3 : 0.92
Cohens'd between 1 and 3 : 0.34
