# Supplementary material for: PGE2 inhibits TIL expansion by disrupting IL-2 signalling and mitochondrial function
Source: Nature. 2024 Apr 24;629(8011):426–34. doi: 10.1038/s41586-024-07352-w (PMC11078736; doi:10.1038/s41586-024-07352-w)
Supplement: Supplementary file 10 — Tumour growth WINN assay. Tumour growth kinetic in control or COXi TIL-treated mice. [file 41586_2024_7352_MOESM10_ESM.xlsx]

## Sheet: Feuil1
				30/08/2023	2023-01-09	2023-11-09				14/9/2023				20/9/2023				25/9/2023				27/9/2023				29/9/2023				2023-02-10				2023-04-10				2023-06-10				2023-09-10				2023-11-10
Cage	Tag	Condition	Treatment	Cell injection	Starting IL2 TTT	p	g	vol		p	g	vol		p	g	vol		p	g	vol		p	g	vol		p	g	vol		p	g	vol		p	g	vol		p	g	vol		p	g	vol		p	g	vol
EDDA175	NM	TIL-COXi	IL2 30 000U			0	0	0		0	0	0		0	0	0		0	0	0		0	0	0		0	0	0		0	0	0		0	0	0		0	0	0		0	0	0		0	0	0
	R	TIL-COXi	IL2 30 000U			0	0	0		0	0	0		0	0	0		0	0	0		0	0	0		0	0	0		0	0	0		0	0	0		0	0	0		0	0	0		0	0	0
	L	TIL-COXi	IL2 30 000U			0	0	0		0	0	0		0	0	0		0	0	0		0	0	0		0	0	0		0	0	0		0	0	0		0	0	0		0	0	0		0	0	0
	RL	TIL-COXi	IL2 30 000U			0	0	0		0	0	0		0	0	0		0	0	0		0	0	0		0	0	0		0	0	0		0	0	0		0	0	0		0	0	0		0	0	0
	2R	TIL-COXi	IL2 30 000U			0	0	0		0	0	0		0	0	0		0	0	0		0	0	0		0	0	0		0	0	0		0	0	0		0	0	0		0	0	0		0	0	0
EDDA173	NM	TIL-CTRL	IL2 30 000U			0	0	0		0	0	0		0	0	0		2.55	2.54	8.25817		2.35	3.07	8.47704		2.66	3.55	12.5592		2.96	3.75	16.428		3.69	4.9	33.3594		5.12	6.28	82.3132		5.44	7.34	108.609		6.01	7	126.42
	R	TIL-CTRL	IL2 30 000U			0	0	0		0	0	0		0	0	0		2.1	3.05	6.72525		3.61	4.51	29.3874		0	0	0		0	0	0		0	0	0		3.58	4.65	29.7981		4.43	4.62	45.3335		4.42	5.81	56.7532
	L	TIL-CTRL	IL2 30 000U			0	0	0		0	0	0		0	0	0		3.91	5.39	41.2014		4.4	6.17	59.7256		5.12	6.04	79.1675		5.71	7.68	125.2		5.73	7.06	115.9		5.9	6.19	107.737		5.27	7.03	97.6217		6.2	6.66	128.005
	RL	TIL-CTRL	IL2 30 000U			0	0	0		0	0	0		0	0	0		0	0	0		0	0	0		0	0	0		0	0	0		0	0	0		0	0	0		0	0	0		0	0	0
	2R	TIL-CTRL	IL2 30 000U			0	0	0		0	0	0		0	0	0		3.81	4.2	30.4838		4.75	4.89	55.1653		4.24	5.49	49.3485		4.9	6.27	75.2714		5.8	6.74	113.367		6.92	7.19	172.152		6.54	7.44	159.11		7.04	7.68	190.317
EDDA174	NM	Tumor only	PBS			4.5	4.5	45.5625		5.1	5.9	76.7295		6.99	8.29	202.525		7.1	8.89	224.072		7.75	9.92	297.91		7.32	9.4	251.837		7.41	10.28	282.228		8.42	12.28	435.304		8.98	14.27	575.369				575.369				575.369
	R	Tumor only	PBS			4.7	4.6	50.807		5.2	6	81.12		7.13	8.34	211.99		8.9	9.85	390.109		9.23	9.96	424.261		9.88	10.54	514.428				514.428				514.428				514.428				514.428				514.428
	L	Tumor only	PBS			3.8	4.1	29.602		4.8	6	69.12		5.79	6.59	110.462		6.46	8.17	170.474		6.78	8.54	196.285		6.84	6.4	149.714		6.7	9.49	213.003		7.03	9.95	245.869		7.46	10.54	293.284		7.88	11.22	348.35		8.47	10.41	373.411
	RL	Tumor only	PBS			3.3	4.2	22.869		5.2	5.9	79.768		6.35	7.12	143.548		6.59	8.11	176.101		7.73	8.47	253.054		7.83	8.97	274.97		7.84	8.01	246.17		9.45	9.7	433.117		9.26	9.45	405.157		9.86	11.57	562.415				562.415
	2R	Tumor only	PBS			3.9	4.4	33.462		4.4	5.1	49.368		7.21	7.78	202.218		7.62	7.67	222.677		7.69	7.84	231.814		7.22	8.29	216.072		8.01	8.24	264.34		8.6	12.13	448.567		9.15	12.86	538.336				538.336				538.336
EDDA176	NM	TIL-CTRL	IL2 30 000U			0	0	0		0	0	0		0	0	0		3.5	5.19	31.7888		4.32	5.84	54.4942		3.55	5.12	32.2624		3.19	4.44	22.5909		6.53	6.68	142.421		4.88	6.7	79.7782		5.33	7.01	99.5732		6.05	6.41	117.311
	R	TIL-COXi	IL2 30 000U			0	0	0		0	0	0		0	0	0		0	0	0		0	0	0		0	0	0		0	0	0		0	0	0		0	0	0		0	0	0		0	0	0
	L	Tumor only	PBS			3.5	3.9	23.8875		4	5.2	41.6		5.25	5.63	77.5884		5.39	6.92	100.52		5.78	6.23	104.067		5.61	7.24	113.929		5.49	7.47	112.573		6.8	7.15	165.308		6.2	8.02	154.144		6.67	8.68	193.082		7.3	10.3	274.444
						d12				D15				D21				D26				D28				D30				D33				D35				D37				D40				D42
[truncated: 30 more columns]
